# Supplementary material for: 6,7-Dihydro-5H-1,4-diazepino[1,2,3,4-lmn][1,10]phenanthroline-4,8-diium tris­(thio­cyanato-κN)cuprate(I)
Source: Acta Crystallogr Sect E Struct Rep Online. 2010 Sep 18;66(Pt 10):m1280. doi: 10.1107/S1600536810036779 (PMC2983325; doi:10.1107/S1600536810036779)
Supplement: Supplementary file 2 [file e-66-m1280-Isup2.hkl]

# 
# h,k,l, Fc-squared, Fo-squared, sigma(Fo-squared) and status flag 
# 
data_I
_shelx_title '  P21/n' 
_shelx_refln_list_code          4 
_shelx_F_calc_maximum      522.91 
_exptl_crystal_F_000       936.00 
_reflns_d_resolution_high  0.7696 
 
loop_ 
 _symmetry_equiv_pos_as_xyz 
 'x, y, z' 
 '-x+1/2, y+1/2, -z+1/2' 
 '-x, -y, -z' 
 'x-1/2, -y-1/2, z-1/2' 
 
_cell_length_a    17.2687 
_cell_length_b     6.5825 
_cell_length_c    17.2702 
_cell_angle_alpha  90.000 
_cell_angle_beta  107.803 
_cell_angle_gamma  90.000 
 
_shelx_F_squared_multiplier     1.000 
 
loop_ 
 _refln_index_h 
 _refln_index_k 
 _refln_index_l 
 _refln_F_squared_calc 
 _refln_F_squared_meas 
 _refln_F_squared_sigma 
 _refln_observed_status 
   2   0   0    18176.31    18256.76    181.84 o 
   4   0   0    14731.91    14656.34    205.60 o 
   6   0   0    15187.85    14474.80    203.78 o 
   8   0   0    34777.05    35763.74    460.63 o 
  10   0   0    10762.33    10304.76    326.62 o 
  12   0   0     9441.76     9303.68    250.30 o 
  14   0   0       75.48       65.42     26.28 o 
  16   0   0       49.92        9.39     45.13 o 
  18   0   0     6659.49     6868.58    186.18 o 
  20   0   0      289.42      285.22     68.55 o 
   1   1   0        2.34       -0.73      3.91 o 
   2   1   0     2633.24     2628.06     25.16 o 
   3   1   0     1411.12     1328.15     28.66 o 
   4   1   0    63050.69    62856.35    540.00 o 
   5   1   0     1199.52     1291.33     33.00 o 
   6   1   0    13733.93    14281.04    131.40 o 
   7   1   0      764.01      788.03     30.96 o 
   8   1   0    25885.33    27266.76    234.63 o 
   9   1   0      660.31      659.32     32.70 o 
  10   1   0     5119.72     5084.53     67.48 o 
  11   1   0      328.09      305.08     21.19 o 
  12   1   0     3583.94     3657.12     66.46 o 
  13   1   0      144.56      174.43     28.72 o 
  14   1   0     8587.59     8829.13    114.72 o 
  15   1   0      178.67      222.40     27.01 o 
  16   1   0      473.62      592.73     46.41 o 
  17   1   0       77.11       30.69     37.20 o 
  18   1   0       99.16       28.42     39.43 o 
  19   1   0      172.25      181.01     42.91 o 
  20   1   0       52.91       28.40     47.82 o 
  21   1   0      216.49      235.60     73.95 o 
   0   2   0   273438.63   245786.30   2435.44 o 
   1   2   0    21109.59    21031.65    213.94 o 
   2   2   0     3128.47     3196.02     40.94 o 
   3   2   0       43.07       27.69     13.58 o 
   4   2   0     5737.04     5890.06     60.08 o 
   5   2   0     1451.49     1351.14     74.34 o 
   6   2   0     5484.67     5318.85     76.82 o 
   7   2   0     3434.54     3452.54     62.16 o 
   8   2   0    15524.21    15792.02    187.31 o 
   9   2   0      527.36      616.63     29.51 o 
  10   2   0     7252.00     7014.31     91.30 o 
  11   2   0     2435.16     2364.30     59.27 o 
  12   2   0     6939.70     6915.18    107.84 o 
  13   2   0      720.63      744.68     43.80 o 
  14   2   0      350.29      374.19     39.60 o 
  15   2   0      647.52      623.62     44.26 o 
  16   2   0       37.43        9.74     24.27 o 
  17   2   0      654.41      683.64     43.27 o 
  18   2   0     4047.54     4167.53    114.07 o 
  19   2   0      595.88      548.28     66.15 o 
  20   2   0      502.13      606.80     81.28 o 
   1   3   0      690.10      643.59     23.29 o 
   2   3   0      340.46      277.58     15.82 o 
   3   3   0     3389.43     3138.99     49.60 o 
   4   3   0    11562.18    11359.99    109.99 o 
   5   3   0      455.30      443.00     26.72 o 
   6   3   0     3168.69     3279.66     52.55 o 
   7   3   0     5801.29     5760.81    105.68 o 
   8   3   0     8135.92     8446.07    218.17 o 
   9   3   0     3465.80     3450.57     70.69 o 
  10   3   0     1994.59     1943.36     64.91 o 
  11   3   0     2304.06     2338.46     85.22 o 
  12   3   0     1378.85     1496.98     53.87 o 
  13   3   0      657.30      698.86     39.13 o 
  14   3   0     3041.71     3162.45     69.67 o 
  15   3   0     1361.15     1344.32     54.78 o 
  16   3   0      658.91      620.35     47.41 o 
  17   3   0      662.70      666.50     51.37 o 
  18   3   0      209.28      181.56     38.74 o 
  19   3   0      586.18      592.17     52.10 o 
  20   3   0       99.49      129.40     60.12 o 
   0   4   0    29973.20    30056.19    290.95 o 
   1   4   0    14157.24    14042.83    127.09 o 
   2   4   0     1149.18     1125.08     28.50 o 
   3   4   0     1235.47     1173.76     33.75 o 
   4   4   0      752.41      769.05     28.66 o 
   5   4   0     1796.89     1712.50     45.13 o 
   6   4   0     1742.00     1603.28     72.28 o 
   7   4   0     3682.41     3277.32     97.25 o 
   8   4   0     2291.66     2306.35     72.36 o 
   9   4   0       74.53       80.46     32.64 o 
  10   4   0      880.53      833.26     47.95 o 
  11   4   0     4339.74     4155.42    103.69 o 
  12   4   0     2397.09     2418.14     82.91 o 
  13   4   0     1462.25     1530.04    103.74 o 
  14   4   0      455.23      467.54     42.72 o 
  15   4   0     1252.01     1252.50     69.82 o 
  16   4   0      303.72      229.76     44.94 o 
  17   4   0      834.84      790.77     67.30 o 
  18   4   0      665.72      647.40     65.06 o 
   1   5   0      331.19      308.20     20.69 o 
   2   5   0      754.96      763.50     28.66 o 
   3   5   0     2833.37     2645.22     48.89 o 
   4   5   0      887.31      956.47     41.71 o 
   5   5   0      479.93      522.82     27.89 o 
   6   5   0       73.24       93.38     22.21 o 
   7   5   0     4010.24     3892.30     92.59 o 
   8   5   0     1789.87     1814.01     52.89 o 
   9   5   0     2041.01     1977.05     61.91 o 
  10   5   0      779.06      831.54     55.85 o 
  11   5   0     1455.12     1429.29     61.96 o 
  12   5   0      687.63      671.13     57.42 o 
  13   5   0      590.36      605.13     58.48 o 
  14   5   0      523.99      490.54     56.27 o 
  15   5   0      774.10      810.55     68.68 o 
  16   5   0      777.16      825.16     74.70 o 
  17   5   0      283.63      259.68     54.17 o 
   0   6   0      897.49      922.56     53.06 o 
   1   6   0     5608.92     5292.15     76.62 o 
   2   6   0      840.09      862.67     34.28 o 
   3   6   0      839.28      831.46     55.51 o 
   4   6   0      158.73      105.69     22.56 o 
   5   6   0      452.64      441.79     34.42 o 
   6   6   0     1136.26     1307.24     67.05 o 
   7   6   0     1009.46     1002.15     53.18 o 
   8   6   0       15.79       12.10     41.73 o 
   9   6   0      191.58      196.71     42.08 o 
  10   6   0       60.92       43.39     34.85 o 
  11   6   0     1923.99     2034.15    128.90 o 
  12   6   0      832.09      857.50    138.46 o 
  13   6   0      370.18      379.68     53.03 o 
  14   6   0      323.69      348.71     89.55 o 
  15   6   0      565.14      654.33     73.60 o 
   1   7   0       15.18       -7.84     22.86 o 
   2   7   0      360.46      392.64     39.61 o 
   3   7   0      852.17      913.81     52.80 o 
   4   7   0      230.22      242.56     35.63 o 
   5   7   0      444.91      439.92     51.23 o 
   6   7   0      263.44      237.99     44.55 o 
   7   7   0     1122.98     1120.17    133.81 o 
   8   7   0      171.93      132.12     51.58 o 
   9   7   0      471.97      480.69     58.04 o 
  10   7   0      207.60      181.15     47.23 o 
  11   7   0      271.31      309.29     51.89 o 
  12   7   0      280.25      306.39     55.06 o 
   0   8   0      139.34      256.42     76.99 o 
   1   8   0     1387.85     1369.36     76.05 o 
   2   8   0      345.90      327.60     57.94 o 
   3   8   0      654.43      643.19     72.83 o 
   4   8   0       73.17       60.03     37.45 o 
   5   8   0       25.17        7.51     37.99 o 
   6   8   0      262.56      265.34     51.65 o 
   7   8   0       42.68       -4.20     50.70 o 
 -21   0   1     1784.81     1789.75    119.99 o 
 -19   0   1       29.96       31.29     51.02 o 
 -17   0   1      200.00      238.66     54.44 o 
 -15   0   1     7954.04     7883.36    181.56 o 
 -13   0   1       34.00       52.81     26.43 o 
 -11   0   1     7858.37     7689.07    146.32 o 
  -9   0   1     4960.11     4663.02     98.43 o 
  -7   0   1     2949.15     2892.99     67.72 o 
  -5   0   1     1304.35     1202.99     38.85 o 
  -3   0   1    11119.58    11610.64    148.10 o 
  -1   0   1        0.81       -6.10      4.07 o 
   1   0   1    12521.41    12584.83    154.74 o 
   3   0   1    10769.86    11115.21    104.95 o 
   5   0   1     8241.90     8253.51     88.43 o 
   7   0   1      149.33      107.19     15.32 o 
   9   0   1     1865.21     1704.47    130.49 o 
  11   0   1     6397.91     6324.05    124.43 o 
  13   0   1     1755.56     1809.96     68.45 o 
  15   0   1     8037.26     7880.55    277.97 o 
  17   0   1      506.11      425.44    172.66 o 
  19   0   1      213.54      184.32     61.64 o 
  21   0   1      719.72      659.25     86.55 o 
 -21   1   1       91.43       69.83     51.20 o 
 -20   1   1       50.11       40.02     53.41 o 
 -19   1   1     2640.66     2777.52     86.90 o 
 -18   1   1       93.63       72.15     35.47 o 
 -17   1   1     2126.49     2153.44     88.50 o 
 -16   1   1       56.39        9.79     22.61 o 
 -15   1   1       65.15       73.76     29.15 o 
 -14   1   1      174.40      188.69     30.45 o 
 -13   1   1     2248.96     2301.19     66.51 o 
 -12   1   1     1315.76     1323.43     50.81 o 
 -11   1   1     6820.37     6543.88     97.64 o 
 -10   1   1      591.79      592.62     32.57 o 
  -9   1   1      905.99      868.67     35.28 o 
  -8   1   1      510.68      606.15     29.08 o 
  -7   1   1     9658.79     9649.06    109.71 o 
  -6   1   1     1307.20     1311.25     34.55 o 
  -5   1   1     2276.22     2244.79     40.13 o 
  -4   1   1     5087.05     5286.10     61.10 o 
  -3   1   1     4506.33     5074.67     57.33 o 
  -2   1   1      220.82      229.26     10.27 o 
  -1   1   1      455.14      606.69     16.85 o 
   0   1   1        2.26        0.43      4.92 o 
   1   1   1     1023.85      929.17     18.10 o 
   2   1   1       79.09       85.41      9.83 o 
   3   1   1      479.44      574.94     18.85 o 
   4   1   1      757.72      785.69     32.98 o 
   5   1   1     1799.65     1654.51     28.98 o 
   6   1   1     2444.89     2484.77     36.32 o 
   7   1   1     7913.40     7540.31     73.46 o 
   8   1   1      513.38      567.52     22.58 o 
   9   1   1     2095.29     2422.84     38.15 o 
  10   1   1      597.04      637.15     22.80 o 
  11   1   1    10926.85    10627.26    115.90 o 
  12   1   1      220.98      242.97     25.27 o 
  13   1   1      229.40      235.74     25.93 o 
  14   1   1      315.97      357.44     30.71 o 
  15   1   1       76.93       87.74     24.58 o 
  16   1   1       25.61       -4.16     24.15 o 
  17   1   1     1253.54     1268.86     89.94 o 
  18   1   1       96.20      118.86     42.67 o 
  19   1   1     3694.20     3981.16    245.02 o 
  20   1   1       14.18        4.34     39.89 o 
 -21   2   1     1298.56     1379.12     93.84 o 
 -20   2   1      303.15      238.88     51.22 o 
 -19   2   1       46.00       24.83     40.84 o 
 -18   2   1      293.77      241.67     50.36 o 
 -17   2   1       95.82      152.42     32.48 o 
 -16   2   1      605.25      609.65     39.91 o 
 -15   2   1     4916.55     4955.50     97.65 o 
 -14   2   1      631.80      599.05     41.65 o 
 -13   2   1        9.48        5.74     23.63 o 
 -12   2   1      226.16      284.86     43.17 o 
 -11   2   1     4140.82     4005.63     75.45 o 
 -10   2   1     1239.52     1239.97     47.81 o 
  -9   2   1     3118.01     2916.49     59.10 o 
  -8   2   1     4930.88     4860.33    108.52 o 
  -7   2   1      624.26      547.33     19.26 o 
  -6   2   1      385.67      376.16     24.89 o 
  -5   2   1     2767.73     2680.64     33.87 o 
  -4   2   1     4164.87     4143.44     44.93 o 
  -3   2   1    11892.92    11796.69     97.78 o 
  -2   2   1     6551.80     6693.23     80.16 o 
  -1   2   1     2193.60     2206.06     34.25 o 
   0   2   1    17859.06    18176.30    129.42 o 
   1   2   1    20085.48    21092.77    161.18 o 
   2   2   1     8274.69     8664.36     85.57 o 
   3   2   1    14762.69    14372.14    130.03 o 
   4   2   1     5011.10     5115.28     56.54 o 
   5   2   1     4917.32     5122.16     72.23 o 
   6   2   1      598.62      669.10     30.25 o 
   7   2   1      342.49      282.44     28.81 o 
   8   2   1      589.62      569.98     45.92 o 
   9   2   1     1769.28     1758.43     44.61 o 
  10   2   1     4361.45     4487.61     98.04 o 
  11   2   1     3971.78     4026.90     95.23 o 
  12   2   1      318.46      354.41     26.62 o 
  13   2   1     1192.69     1233.89     46.08 o 
  14   2   1      998.53      859.80     42.97 o 
  15   2   1     3855.29     3662.99     85.82 o 
  16   2   1      328.38      338.53     35.85 o 
  17   2   1      135.01      105.23     28.94 o 
  18   2   1      484.21      533.38     73.17 o 
  19   2   1      356.78      397.63    106.42 o 
  20   2   1      133.26      136.15     60.79 o 
 -20   3   1      289.19      266.79     52.91 o 
 -19   3   1     1020.56     1023.56     63.22 o 
 -18   3   1      676.28      759.68     55.09 o 
 -17   3   1     1071.91     1005.63     59.33 o 
 -16   3   1      475.01      478.83     44.49 o 
 -15   3   1       31.20       21.57     33.23 o 
 -14   3   1      211.07      220.49     32.19 o 
 -13   3   1     1499.51     1555.15     56.97 o 
 -12   3   1     4037.82     4176.56     82.86 o 
 -11   3   1     1910.58     1902.64     55.24 o 
 -10   3   1      824.82      772.70     60.62 o 
  -9   3   1      726.89      720.60     44.38 o 
  -8   3   1     1003.36     1017.67     48.88 o 
  -7   3   1     4292.37     4360.70     62.33 o 
  -6   3   1     1609.92     1641.37     29.30 o 
  -5   3   1     2009.83     2050.21     34.88 o 
  -4   3   1     7831.88     7699.64     76.29 o 
  -3   3   1      181.44      231.95     15.59 o 
  -2   3   1      819.18      795.14     23.62 o 
  -1   3   1     4025.36     3730.60     47.50 o 
   0   3   1      823.20      730.27     21.62 o 
   1   3   1       58.91       35.09     10.45 o 
   2   3   1       92.64       88.06     14.93 o 
   3   3   1      270.03      266.95     16.31 o 
   4   3   1     2332.90     2300.56     43.56 o 
   5   3   1     2938.10     3000.18     46.85 o 
   6   3   1     8191.19     8093.77     96.54 o 
   7   3   1     3267.40     3136.02     80.79 o 
   8   3   1     1351.42     1449.75     42.07 o 
   9   3   1     1015.36     1141.76     41.98 o 
  10   3   1     1392.17     1274.40     82.72 o 
  11   3   1     3764.20     3772.29     82.19 o 
  12   3   1      426.70      453.42     33.96 o 
  13   3   1      169.64      114.57     30.25 o 
  14   3   1      822.46      876.87     46.26 o 
  15   3   1      270.40      295.49     35.87 o 
  16   3   1      104.05      115.91     29.05 o 
  17   3   1      446.55      426.84     45.80 o 
  18   3   1      244.99      324.29     65.84 o 
  19   3   1      989.52     1065.67     77.06 o 
 -19   4   1      385.35      385.23     65.65 o 
 -18   4   1      234.50      238.23     48.93 o 
 -17   4   1       69.09      133.14     36.54 o 
 -16   4   1      994.13      945.91     58.72 o 
 -15   4   1     1040.87     1053.79     59.80 o 
 -14   4   1      544.33      511.81     44.11 o 
 -13   4   1       65.62       40.66     32.47 o 
 -12   4   1      326.69      307.53     40.25 o 
 -11   4   1     1460.68     1450.91     66.66 o 
 -10   4   1      787.48      776.93    105.54 o 
  -9   4   1     1539.37     1625.12     87.60 o 
  -8   4   1     3902.49     3940.54     92.37 o 
  -7   4   1      129.63      152.87     14.50 o 
  -6   4   1      235.47      231.41     17.20 o 
  -5   4   1      639.07      676.08     25.69 o 
  -4   4   1     3113.71     3018.55     54.21 o 
  -3   4   1     3051.66     3083.48     47.87 o 
  -2   4   1     3851.80     3646.50     77.02 o 
  -1   4   1     4669.09     4755.82     56.27 o 
   0   4   1    11835.28    11939.45    104.53 o 
   1   4   1     6079.43     6461.54     81.00 o 
   2   4   1     9940.86    10105.13     99.96 o 
   3   4   1     4394.73     4264.88     57.48 o 
   4   4   1     4011.10     3927.23     55.35 o 
   5   4   1     2089.53     2152.73     40.66 o 
   6   4   1      733.24      713.29     26.62 o 
   7   4   1     1674.64     1620.33     45.80 o 
   8   4   1     1086.38     1144.23     44.23 o 
   9   4   1      901.82      908.37     41.11 o 
  10   4   1     5218.18     5198.14     87.99 o 
  11   4   1     1028.58     1101.36     50.01 o 
  12   4   1      344.24      372.44     33.02 o 
  13   4   1      546.59      562.08     51.08 o 
  14   4   1     1189.70     1297.22     76.04 o 
  15   4   1      600.48      665.04     60.26 o 
  16   4   1      270.95      314.44     49.29 o 
  17   4   1      396.18      422.18     56.54 o 
  18   4   1      770.53      927.35     75.26 o 
 -17   5   1       56.68       38.35     42.66 o 
 -16   5   1      269.57      249.35     57.56 o 
 -15   5   1       25.35      -25.97     41.52 o 
 -14   5   1      200.43      164.68     43.67 o 
 -13   5   1      887.00      832.98     53.80 o 
 -12   5   1     2243.58     2370.51     73.79 o 
 -11   5   1       62.21       76.06     28.02 o 
 -10   5   1      259.87      308.48     40.13 o 
  -9   5   1      176.33      222.12     39.27 o 
  -8   5   1     1426.21     1514.12     63.66 o 
  -7   5   1     1029.35     1037.62     71.42 o 
  -6   5   1      850.54      887.31     52.60 o 
  -5   5   1      756.46      794.58     39.60 o 
  -4   5   1     4364.03     4425.64     69.28 o 
  -3   5   1      161.12      191.94     21.71 o 
  -2   5   1     1045.94     1009.56     35.01 o 
  -1   5   1      309.08      296.73     20.82 o 
   0   5   1      390.76      361.33     27.86 o 
   1   5   1       27.09       36.74     14.87 o 
   2   5   1      472.06      457.34     25.82 o 
   3   5   1      712.76      697.11     30.59 o 
   4   5   1     1247.49     1210.47     41.54 o 
   5   5   1      822.65      847.41     39.12 o 
   6   5   1     4974.01     5041.89     83.09 o 
   7   5   1      797.39      803.26     40.39 o 
   8   5   1      885.35      858.18     42.76 o 
   9   5   1      519.91      486.18     35.34 o 
  10   5   1     1604.73     1562.12     71.06 o 
  11   5   1      863.01      840.39     54.27 o 
  12   5   1      140.02      138.89     43.45 o 
  13   5   1      340.73      357.36     49.72 o 
  14   5   1      581.26      531.62     58.27 o 
  15   5   1      590.95      578.14     76.33 o 
  16   5   1      270.11      239.37     49.96 o 
  17   5   1       75.61       91.67     46.37 o 
 -15   6   1       19.45       19.27     40.74 o 
 -14   6   1       51.69       48.89     40.97 o 
 -13   6   1       94.15      113.81     42.33 o 
 -12   6   1     1146.46     1025.57     73.20 o 
 -11   6   1      453.27      448.96     52.60 o 
 -10   6   1      759.50      781.28     62.67 o 
  -9   6   1      598.50      568.19     53.09 o 
  -8   6   1     1160.99     1180.55     76.16 o 
  -7   6   1      454.07      446.32     49.17 o 
  -6   6   1      373.62      360.56     37.22 o 
  -5   6   1       90.57       71.10     26.09 o 
  -4   6   1      834.04      884.80     48.90 o 
  -3   6   1      939.63      971.13     35.43 o 
  -2   6   1     2341.78     2274.13     50.47 o 
  -1   6   1     3294.49     3254.10     64.73 o 
   0   6   1     4760.56     4570.03     87.71 o 
   1   6   1      920.57      908.62     41.50 o 
   2   6   1     4612.50     4410.24     81.06 o 
   3   6   1     2071.90     1938.79     47.85 o 
   4   6   1      672.58      705.67     39.15 o 
   5   6   1     1379.34     1482.73     53.51 o 
   6   6   1      835.49      753.73     50.13 o 
   7   6   1      918.93      937.40     55.04 o 
   8   6   1      381.95      384.89     41.81 o 
   9   6   1      433.11      438.98     43.31 o 
  10   6   1     2728.63     2620.33     94.03 o 
  11   6   1      540.49      472.53     55.88 o 
  12   6   1      346.74      285.48     50.76 o 
  13   6   1       26.07      -32.88     35.04 o 
  14   6   1      998.59     1117.64     81.14 o 
 -12   7   1      462.36      415.24     58.52 o 
 -11   7   1      260.27      298.72     79.77 o 
 -10   7   1      368.90      376.66     56.61 o 
  -9   7   1      128.04      111.78     43.48 o 
  -8   7   1     1173.18     1260.33     87.72 o 
  -7   7   1       78.40       15.06     43.65 o 
  -6   7   1      603.82      575.72     55.01 o 
  -5   7   1      525.39      603.78     47.54 o 
  -4   7   1     1364.17     1309.94     81.14 o 
  -3   7   1      268.40      255.61     32.73 o 
  -2   7   1      614.65      700.04     67.62 o 
  -1   7   1       32.12       11.97     25.20 o 
   0   7   1       17.39       25.76     21.82 o 
   1   7   1       11.72       30.96     22.18 o 
   2   7   1      532.00      638.24     40.86 o 
   3   7   1      171.12      244.88     50.88 o 
   4   7   1      274.11      253.42     37.84 o 
   5   7   1      183.81      139.64     48.77 o 
   6   7   1     1556.57     1600.89     82.77 o 
   7   7   1      422.64      419.27     52.65 o 
   8   7   1      647.58      624.85     60.31 o 
   9   7   1       22.38      -10.18     36.25 o 
  10   7   1     1078.94     1139.73     79.85 o 
  11   7   1       38.46       82.99     44.27 o 
  -7   8   1      551.79      455.07     58.59 o 
  -6   8   1      399.94      364.24     72.53 o 
  -5   8   1      336.39      397.02     55.00 o 
  -4   8   1      119.20       49.74     47.05 o 
  -3   8   1      467.55      505.09     65.28 o 
  -2   8   1     1116.43     1178.00    116.55 o 
  -1   8   1      809.99      811.57    111.16 o 
   0   8   1     1343.29     1283.76    109.28 o 
   1   8   1        0.97       13.00     56.96 o 
   2   8   1     1978.36     1870.00    113.13 o 
   3   8   1     1347.33     1218.00     97.03 o 
   4   8   1      174.82      180.04     57.66 o 
   5   8   1      320.25      296.54     51.16 o 
   6   8   1      368.63      341.17     59.62 o 
   7   8   1       28.48      -18.18     39.56 o 
 -20   0   2       44.79      -72.68     48.45 o 
 -18   0   2      386.08      412.46     62.72 o 
 -16   0   2      397.94      405.52     56.85 o 
 -14   0   2      214.72      194.13     32.78 o 
 -12   0   2       58.87       85.64     25.32 o 
 -10   0   2       53.24       96.10     22.46 o 
  -8   0   2     1456.49     1395.96     49.64 o 
  -6   0   2     5273.99     5505.90     79.23 o 
  -4   0   2     5380.62     5776.25    109.77 o 
  -2   0   2    15104.28    15233.01    193.28 o 
   0   0   2    18316.99    18334.91    185.73 o 
   2   0   2     2807.73     3063.97     52.88 o 
   4   0   2      517.13      431.05     21.35 o 
   6   0   2     3464.19     3516.08     59.62 o 
   8   0   2     1709.92     2073.25     48.55 o 
  10   0   2      720.02      705.84     35.56 o 
  12   0   2      509.90      462.53     56.57 o 
  14   0   2       26.89       25.88     54.64 o 
  16   0   2      562.35      506.59     68.93 o 
  18   0   2      321.82      181.49     60.81 o 
  20   0   2       35.64       14.44     59.21 o 
 -21   1   2       14.87      -11.74     46.32 o 
 -20   1   2       20.73       -1.20     43.20 o 
 -19   1   2       27.16        3.47     39.84 o 
 -18   1   2      351.19      403.50     50.12 o 
 -17   1   2       40.27       43.03     27.21 o 
 -16   1   2     1058.82     1101.28     54.11 o 
 -15   1   2       78.14      108.09     27.79 o 
 -14   1   2      748.19      767.08     65.07 o 
 -13   1   2       16.68       23.11     22.22 o 
 -12   1   2      625.18      606.43     35.68 o 
 -11   1   2      399.06      466.16     36.00 o 
 -10   1   2     3057.33     3072.95     59.66 o 
  -9   1   2       47.79       37.09     16.71 o 
  -8   1   2      147.77      189.35     26.96 o 
  -7   1   2       44.92       31.14     15.04 o 
  -6   1   2      203.91      255.74     22.85 o 
  -5   1   2      182.87      200.84     15.99 o 
  -4   1   2     5541.88     5760.11     57.69 o 
  -3   1   2     1768.10     1696.91     27.07 o 
  -2   1   2       37.48       10.77      9.05 o 
  -1   1   2      219.33      224.49     11.20 o 
   0   1   2     2619.99     2597.77     32.43 o 
   1   1   2       93.70       83.15      7.38 o 
   2   1   2      421.72      381.82     14.94 o 
   3   1   2       28.28       17.35      8.52 o 
   4   1   2      434.25      481.84     19.88 o 
   5   1   2      173.91      173.21      9.97 o 
   6   1   2     5213.24     5233.90     52.87 o 
   7   1   2       12.40        5.20      8.14 o 
   8   1   2     3340.55     3349.46     38.29 o 
   9   1   2      137.71      154.26     14.45 o 
  10   1   2       36.49       51.10     12.57 o 
  11   1   2      272.74      317.55     22.71 o 
  12   1   2      411.40      433.96     27.16 o 
  13   1   2       42.73       15.18     19.73 o 
  14   1   2      740.76      585.38     41.16 o 
  15   1   2      166.12      100.28     27.44 o 
  16   1   2      404.85      309.55     47.05 o 
  17   1   2       22.23      -19.69     37.13 o 
  18   1   2      357.05      435.72     55.37 o 
  19   1   2       99.12       23.05     44.45 o 
  20   1   2      196.93      161.90     46.86 o 
 -21   2   2       94.61       97.62     42.28 o 
 -20   2   2        6.93       -7.54     39.58 o 
 -19   2   2      172.50      151.44     34.18 o 
 -18   2   2      132.23      119.83     40.97 o 
 -17   2   2      213.62      244.14     50.60 o 
 -16   2   2       73.80       58.21     49.32 o 
 -15   2   2      411.43      405.54     37.82 o 
 -14   2   2      440.92      443.78     51.30 o 
 -13   2   2        2.95        4.04     22.37 o 
 -12   2   2       59.46       27.55     22.22 o 
 -11   2   2      656.18      693.59     26.78 o 
 -10   2   2       97.26       85.65     16.02 o 
  -9   2   2       81.58       98.02     16.05 o 
  -8   2   2     1909.54     1949.77     38.29 o 
  -7   2   2     1267.13     1267.69     32.86 o 
  -6   2   2     3053.95     3126.15     50.31 o 
  -5   2   2      952.31     1054.65     25.01 o 
  -4   2   2     2996.23     3404.32     44.68 o 
  -3   2   2       45.52       45.88     12.68 o 
  -2   2   2     4588.71     4804.00     60.91 o 
  -1   2   2     5552.61     5763.31     56.09 o 
   0   2   2     3598.87     3663.71     52.20 o 
   1   2   2     7005.74     7171.07     67.13 o 
   2   2   2      757.15      823.43     24.47 o 
   3   2   2     1604.12     1639.84     33.59 o 
   4   2   2      453.56      486.55     21.60 o 
   5   2   2       18.87       -4.51     12.69 o 
   6   2   2      896.75      943.86     30.50 o 
   7   2   2     1161.11     1156.09     44.65 o 
   8   2   2      362.78      461.07     25.82 o 
   9   2   2      407.13      424.75     36.34 o 
  10   2   2      904.62      934.30     74.42 o 
  11   2   2      323.27      311.23     24.48 o 
  12   2   2      476.56      492.27     30.50 o 
  13   2   2      109.53      134.48     21.92 o 
  14   2   2      122.38      134.90     26.07 o 
  15   2   2      322.02      306.37     33.32 o 
  16   2   2      661.51      649.55     42.95 o 
  17   2   2      163.69      140.14     30.71 o 
  18   2   2      589.92      507.62     58.82 o 
  19   2   2      152.64      138.14     46.62 o 
  20   2   2        1.90       37.84     83.44 o 
 -20   3   2       78.11      101.33     38.78 o 
 -19   3   2       71.58       -4.55     32.35 o 
 -18   3   2      294.87      290.62     41.80 o 
 -17   3   2      324.67      384.03     50.98 o 
 -16   3   2      595.07      643.33     55.91 o 
 -15   3   2      314.32      269.23     43.11 o 
 -14   3   2       37.67       65.24     33.62 o 
 -13   3   2      135.60      175.56     30.06 o 
 -12   3   2     1296.64     1225.17     60.40 o 
 -11   3   2      414.12      431.03     32.60 o 
 -10   3   2     1893.56     1816.30     64.17 o 
  -9   3   2      738.34      739.05     32.81 o 
  -8   3   2       17.95        8.99     25.90 o 
  -7   3   2     1164.22     1213.65     38.98 o 
  -6   3   2       48.14       48.34     12.01 o 
  -5   3   2      286.66      288.97     18.08 o 
  -4   3   2     2971.93     3016.01     59.91 o 
  -3   3   2     2933.38     2875.80     46.00 o 
  -2   3   2       67.01       48.90     12.05 o 
  -1   3   2      731.18      740.46     26.50 o 
   0   3   2      397.88      367.52     20.27 o 
   1   3   2       88.08       98.04     13.64 o 
   2   3   2       22.65       43.43     13.18 o 
   3   3   2      464.43      426.15     22.03 o 
   4   3   2      349.93      350.65     21.47 o 
   5   3   2     2698.42     2633.31     38.88 o 
   6   3   2     2160.38     2142.82     45.60 o 
   7   3   2       20.38       21.56     15.56 o 
   8   3   2     1024.74      965.52     38.20 o 
   9   3   2     1178.46     1215.31     44.17 o 
  10   3   2      212.59      221.84     28.34 o 
  11   3   2     1383.50     1367.02     48.61 o 
  12   3   2      572.08      609.32     34.31 o 
  13   3   2       93.02      143.50     24.62 o 
  14   3   2      109.14       68.44     23.14 o 
  15   3   2      631.11      718.10     50.91 o 
  16   3   2       30.07       21.42     30.68 o 
  17   3   2      251.38      275.81     47.87 o 
  18   3   2      229.94      283.66     66.66 o 
  19   3   2      252.81      204.07     98.09 o 
 -19   4   2      185.99      173.36     40.80 o 
 -18   4   2      195.61      218.05     42.15 o 
 -17   4   2      651.15      659.25     53.76 o 
 -16   4   2      352.78      420.35     52.74 o 
 -15   4   2      386.25      403.36     49.89 o 
 -14   4   2      667.42      698.20     57.04 o 
 -13   4   2      369.15      379.02     44.64 o 
 -12   4   2       78.16       97.94     32.55 o 
 -11   4   2     1328.04     1251.89     63.34 o 
 -10   4   2       78.61       75.01     31.88 o 
  -9   4   2      901.63      929.72     55.63 o 
  -8   4   2     1062.38     1140.57     57.24 o 
  -7   4   2      849.48      837.10     32.87 o 
  -6   4   2      200.41      185.56     18.15 o 
  -5   4   2     2683.88     2685.55     48.35 o 
  -4   4   2     1024.02     1087.46     50.50 o 
  -3   4   2      445.06      428.46     24.58 o 
  -2   4   2     2583.83     2498.06     41.89 o 
  -1   4   2     3668.17     3692.10     57.83 o 
   0   4   2     1311.18     1257.51     43.68 o 
   1   4   2     8475.12     8493.15     97.14 o 
   2   4   2       96.21       94.50     16.80 o 
   3   4   2      672.97      674.86     30.23 o 
   4   4   2     1550.72     1431.61     33.96 o 
   5   4   2      492.61      488.63     29.05 o 
   6   4   2      465.73      518.20     30.01 o 
   7   4   2     1621.09     1609.94     45.31 o 
   8   4   2       97.94      108.46     21.75 o 
   9   4   2     1412.87     1390.34     48.34 o 
  10   4   2      644.14      644.91     38.24 o 
  11   4   2      219.71      215.38     27.97 o 
  12   4   2      509.26      565.91     45.78 o 
  13   4   2      709.26      820.97     47.67 o 
  14   4   2      172.17      127.10     34.78 o 
  15   4   2      501.75      381.81     50.01 o 
  16   4   2      348.00      382.31     55.29 o 
  17   4   2      762.22      643.11     85.28 o 
  18   4   2      308.47      286.08     53.64 o 
 -17   5   2      176.52      113.21     46.39 o 
 -16   5   2      193.54      181.71     53.45 o 
 -15   5   2      575.85      594.58     51.07 o 
 -14   5   2        2.12      -11.08     32.49 o 
 -13   5   2      613.37      592.44     54.33 o 
 -12   5   2      964.37      987.63     65.19 o 
 -11   5   2      344.77      375.07     45.27 o 
 -10   5   2      458.07      452.40     46.44 o 
  -9   5   2     1780.28     1792.73     70.78 o 
  -8   5   2      545.04      581.89     47.25 o 
  -7   5   2     1005.16     1002.99     89.04 o 
  -6   5   2       46.51       25.44     16.98 o 
  -5   5   2     1785.27     1736.25     44.12 o 
  -4   5   2     1355.58     1314.04     47.62 o 
  -3   5   2     1724.00     1657.47     48.74 o 
  -2   5   2        1.90      -16.62     14.10 o 
  -1   5   2      894.03      942.66     37.02 o 
   0   5   2      816.29      860.31     38.70 o 
   1   5   2      564.65      578.32     30.95 o 
   2   5   2        6.62      -13.60     14.21 o 
   3   5   2      154.97      146.74     18.60 o 
   4   5   2      785.71      753.00     31.18 o 
   5   5   2     3010.91     2910.34     60.99 o 
   6   5   2      591.54      651.00     36.20 o 
   7   5   2      209.82      194.36     24.88 o 
   8   5   2      470.85      471.06     41.97 o 
   9   5   2     1993.97     1967.21     66.42 o 
  10   5   2       73.57       87.06     30.94 o 
  11   5   2     1090.01     1087.95     60.89 o 
  12   5   2      324.22      361.89     42.78 o 
  13   5   2      461.81      456.51     55.05 o 
  14   5   2       16.44       -2.49     36.56 o 
  15   5   2      541.16      502.90     59.82 o 
  16   5   2        2.39      -36.19     38.17 o 
 -15   6   2      117.56      100.04     47.01 o 
 -14   6   2      508.72      412.43     57.56 o 
 -13   6   2     1086.32      980.92    118.69 o 
 -12   6   2      120.87       48.50     37.63 o 
 -11   6   2      809.76      777.95     53.18 o 
 -10   6   2        4.16      -16.91     26.53 o 
  -9   6   2      971.90     1040.16     66.58 o 
  -8   6   2      336.14      341.18     44.35 o 
  -7   6   2      646.87      574.39     49.86 o 
  -6   6   2       24.40       15.70     29.60 o 
  -5   6   2     1312.61     1326.47     53.49 o 
  -4   6   2      574.45      627.11     31.65 o 
  -3   6   2     1446.60     1385.45     39.85 o 
  -2   6   2      231.88      207.95     22.74 o 
  -1   6   2     2715.50     2533.92     53.15 o 
   0   6   2      840.91      883.16     40.68 o 
   1   6   2     4030.69     3951.29     71.91 o 
   2   6   2       36.22       63.82     22.31 o 
   3   6   2      975.21      959.52     43.93 o 
   4   6   2      770.60      788.83     49.00 o 
   5   6   2     1633.13     1724.21     61.69 o 
   6   6   2       22.89      -18.40     26.08 o 
   7   6   2      544.75      554.29     53.51 o 
   8   6   2       92.00      102.67     40.47 o 
   9   6   2     1769.82     1641.62     82.65 o 
  10   6   2      368.10      321.48     42.53 o 
  11   6   2       17.88       13.95     32.68 o 
  12   6   2      263.50      203.48     48.75 o 
  13   6   2      856.84      859.52    143.88 o 
  14   6   2      162.03      164.87     48.80 o 
 -12   7   2      479.85      478.24     71.90 o 
 -11   7   2      302.92      338.48     61.42 o 
 -10   7   2      279.50      284.09     50.81 o 
  -9   7   2     1361.94     1410.17     82.99 o 
  -8   7   2      147.38       52.73     39.35 o 
  -7   7   2      297.80      283.32     39.73 o 
  -6   7   2      144.54      106.45     32.41 o 
  -5   7   2     2021.94     1920.24     68.69 o 
  -4   7   2      419.81      536.30     57.62 o 
  -3   7   2      706.66      641.40     53.46 o 
  -2   7   2        3.28       14.85     20.49 o 
  -1   7   2      514.22      570.69     37.82 o 
   0   7   2      338.14      385.61     42.79 o 
   1   7   2      627.82      648.03     41.27 o 
   2   7   2      213.55      244.10     36.13 o 
   3   7   2      275.39      297.43     37.76 o 
   4   7   2      352.94      365.78     42.66 o 
   5   7   2     1501.68     1579.85     69.58 o 
   6   7   2       67.10       16.84     31.20 o 
   7   7   2      438.58      429.30     52.36 o 
   8   7   2      220.25      226.98     41.95 o 
   9   7   2     1374.45     1300.84     86.38 o 
  10   7   2       67.55       85.33     43.76 o 
  11   7   2      474.23      390.41     58.85 o 
  -7   8   2      187.49      228.49     49.50 o 
  -6   8   2       39.08       68.33     42.22 o 
  -5   8   2      557.18      707.89     76.06 o 
  -4   8   2       98.94      118.66     66.26 o 
  -3   8   2      970.71     1046.31     87.00 o 
  -2   8   2      301.47      219.66     87.47 o 
  -1   8   2     1335.18     1310.88    135.68 o 
   0   8   2      322.14      233.04     55.56 o 
   1   8   2     1771.71     1677.42     79.00 o 
   2   8   2      152.12      134.32     40.63 o 
   3   8   2     1237.98     1381.24     69.32 o 
   4   8   2      120.10      136.63     42.93 o 
   5   8   2      767.54      817.37     68.62 o 
   6   8   2      245.75      210.43     48.95 o 
 -21   0   3      139.59       -6.52     77.84 o 
 -19   0   3     1686.37     1668.27    108.00 o 
 -17   0   3     1290.97     1260.80     86.21 o 
 -15   0   3     2615.99     2573.50     77.59 o 
 -13   0   3      597.85      588.65     41.48 o 
 -11   0   3     3439.85     3335.65    125.43 o 
  -9   0   3      332.25      366.68     27.68 o 
  -7   0   3    13388.41    12662.25    150.61 o 
  -5   0   3      146.76      131.58     21.91 o 
  -3   0   3        0.05      -10.65     12.79 o 
  -1   0   3    11076.67    11662.03    218.52 o 
   1   0   3    10700.08    11119.77    150.77 o 
   3   0   3     8360.79     8431.76    103.16 o 
   5   0   3     1319.70     1103.68     34.13 o 
   7   0   3     4387.47     4129.00     70.76 o 
   9   0   3      222.54      227.84     23.41 o 
  11   0   3    16301.76    16651.53    206.94 o 
  13   0   3      131.40      134.56     49.16 o 
  15   0   3      622.95      519.28     88.89 o 
  17   0   3      829.54      978.09    109.47 o 
  19   0   3     2319.32     2146.26    129.11 o 
 -21   1   3      378.74      492.29     64.72 o 
 -20   1   3       22.17       17.52     41.44 o 
 -19   1   3      308.38      322.29     59.96 o 
 -18   1   3      225.37      171.11     37.09 o 
 -17   1   3       21.69       34.71     25.58 o 
 -16   1   3       48.34       31.98     25.88 o 
 -15   1   3     2466.96     2465.41     74.75 o 
 -14   1   3      155.83      178.95     27.84 o 
 -13   1   3       49.71       42.47     21.70 o 
 -12   1   3      107.28       99.92     22.59 o 
 -11   1   3    10020.85    10226.74    126.17 o 
 -10   1   3     1378.18     1363.93     41.53 o 
  -9   1   3      231.03      182.07     28.01 o 
  -8   1   3      216.88      204.38     19.78 o 
  -7   1   3      604.57      590.25     24.89 o 
  -6   1   3      404.78      434.84     20.34 o 
  -5   1   3        9.73       32.59     18.71 o 
  -4   1   3      549.25      524.55     28.86 o 
  -3   1   3    31036.22    30968.04    275.67 o 
  -2   1   3     1752.21     1702.14     16.92 o 
  -1   1   3     4586.39     5099.47     58.68 o 
   0   1   3     1179.95     1270.39     27.35 o 
   1   1   3      479.69      565.74     22.83 o 
   2   1   3       27.75       14.37      8.53 o 
   3   1   3     5467.09     5086.49     57.04 o 
   4   1   3      327.80      381.76     17.79 o 
   5   1   3     6476.87     6623.28     63.70 o 
   6   1   3       17.56       26.10      9.53 o 
   7   1   3    14258.09    14253.79    112.08 o 
   8   1   3     1035.95     1031.34     23.87 o 
   9   1   3     4234.82     4343.75     50.31 o 
  10   1   3      344.40      360.95     17.39 o 
  11   1   3     1477.26     1528.25     34.83 o 
  12   1   3      163.30      111.83     22.51 o 
  13   1   3       12.38       -8.84     18.87 o 
  14   1   3      225.64      183.48     31.08 o 
  15   1   3     3571.14     3814.85    106.21 o 
  16   1   3       94.43       96.79     40.01 o 
  17   1   3      162.97      159.10     43.69 o 
  18   1   3      191.09      187.48     48.74 o 
  19   1   3       55.62       58.20     61.22 o 
  20   1   3       90.42       81.91     44.47 o 
 -21   2   3       79.11       72.79     40.34 o 
 -20   2   3       59.22       57.08     37.91 o 
 -19   2   3      729.53      815.17     69.09 o 
 -18   2   3       67.87       52.08     62.95 o 
 -17   2   3     1242.27     1422.34     76.19 o 
 -16   2   3       59.63       69.21     35.68 o 
 -15   2   3      653.44      600.22     49.58 o 
 -14   2   3     2202.56     2262.84     62.01 o 
 -13   2   3      141.62      139.86     25.80 o 
 -12   2   3      492.81      494.22     33.52 o 
 -11   2   3     1812.55     1652.76     38.49 o 
 -10   2   3      360.08      379.01     21.51 o 
  -9   2   3      116.92      117.01     15.33 o 
  -8   2   3      532.74      544.13     22.75 o 
  -7   2   3     6944.70     6559.00    106.62 o 
  -6   2   3     4251.15     4310.01     63.70 o 
  -5   2   3      588.51      620.35     22.26 o 
  -4   2   3     1440.36     1378.08     33.62 o 
  -3   2   3        5.13       -6.60      6.01 o 
  -2   2   3       53.46       59.34     10.41 o 
  -1   2   3    12948.93    13075.11    116.23 o 
   0   2   3       48.30       30.56     15.37 o 
   1   2   3    15867.53    15769.67    137.32 o 
   2   2   3     1353.78     1430.47     28.83 o 
   3   2   3     1246.97     1105.37     38.50 o 
   4   2   3     1962.42     1958.71     37.37 o 
   5   2   3     1680.23     1606.42     27.90 o 
   6   2   3      399.25      379.62     22.42 o 
   7   2   3     4931.29     4758.89     68.33 o 
   8   2   3      340.83      387.49     25.26 o 
   9   2   3      826.63      843.40     35.74 o 
  10   2   3      575.86      631.90     30.75 o 
  11   2   3     8527.91     8537.25    101.39 o 
  12   2   3     1530.16     1479.73     48.75 o 
  13   2   3      265.64      227.04     23.92 o 
  14   2   3      230.88      239.34     27.24 o 
  15   2   3      289.02      221.49     30.98 o 
  16   2   3      346.62      384.23     36.61 o 
  17   2   3      768.64     1015.29     70.65 o 
  18   2   3      178.09      139.11     57.70 o 
  19   2   3     1272.94     1251.46    129.34 o 
 -20   3   3      205.63      211.26     42.13 o 
 -19   3   3        5.27       64.54     43.31 o 
 -18   3   3     1153.81     1183.67     75.21 o 
 -17   3   3      158.20      151.71     42.58 o 
 -16   3   3       71.88       42.74     35.23 o 
 -15   3   3      661.67      719.99     56.35 o 
 -14   3   3      599.55      541.01     48.76 o 
 -13   3   3       38.67       59.28     30.95 o 
 -12   3   3      372.91      398.08     40.88 o 
 -11   3   3     2176.31     2141.04     77.15 o 
 -10   3   3     3234.06     3303.27     82.95 o 
  -9   3   3      225.86      213.22     31.86 o 
  -8   3   3     1418.83     1423.61     39.21 o 
  -7   3   3      818.37      797.19     32.55 o 
  -6   3   3      873.47      879.15     32.46 o 
  -5   3   3      182.88      163.96     17.42 o 
  -4   3   3     1514.73     1520.90     36.40 o 
  -3   3   3    11657.27    11060.72    121.26 o 
  -2   3   3     3355.91     3326.48     44.11 o 
  -1   3   3      213.15      251.26     20.09 o 
   0   3   3     2935.20     2791.80     52.62 o 
   1   3   3      286.85      291.86     16.88 o 
   2   3   3      546.28      551.36     23.40 o 
   3   3   3     3594.86     3433.03     51.89 o 
   4   3   3     2475.75     2392.40     45.06 o 
   5   3   3     3523.81     3528.96     56.58 o 
   6   3   3      161.26      175.30     19.39 o 
   7   3   3     4011.20     4007.40     65.69 o 
   8   3   3     3310.53     3244.19     61.40 o 
   9   3   3     2518.75     2707.11     66.10 o 
  10   3   3      872.86      932.02     41.22 o 
  11   3   3      867.29      878.85     41.92 o 
  12   3   3      336.44      355.25     29.38 o 
  13   3   3       90.24       97.83     23.80 o 
  14   3   3      541.80      554.44     41.37 o 
  15   3   3     1113.05     1178.49     63.38 o 
  16   3   3      161.72      178.19     37.07 o 
  17   3   3      112.00      100.72     35.62 o 
  18   3   3      715.98      686.45     65.27 o 
 -19   4   3      131.49      178.65     43.01 o 
 -18   4   3      364.46      411.49     56.50 o 
 -17   4   3      640.29      612.20     61.13 o 
 -16   4   3      359.18      318.58     62.30 o 
 -15   4   3      202.30      152.58     40.85 o 
 -14   4   3     2533.58     2497.50     88.23 o 
 -13   4   3      426.01      469.16     49.14 o 
 -12   4   3      696.77      677.08     74.58 o 
 -11   4   3      956.68     1106.15     61.95 o 
 -10   4   3      688.55      709.99     49.51 o 
  -9   4   3      261.80      261.90     40.33 o 
  -8   4   3      326.89      327.42     23.14 o 
  -7   4   3      757.04      728.22     29.19 o 
  -6   4   3     3155.61     2986.58     55.31 o 
  -5   4   3      665.85      677.23     37.23 o 
  -4   4   3     2656.73     2626.37     49.95 o 
  -3   4   3      707.01      705.71     32.68 o 
  -2   4   3      437.89      411.55     21.77 o 
  -1   4   3     3607.85     3612.02     56.54 o 
   0   4   3     1332.39     1297.44     36.62 o 
   1   4   3     5254.53     5269.84     74.40 o 
   2   4   3      733.85      710.49     36.80 o 
   3   4   3        2.50       -7.37     13.72 o 
   4   4   3     2149.70     2094.80     45.91 o 
   5   4   3      511.30      512.72     32.63 o 
   6   4   3      473.26      477.24     29.06 o 
   7   4   3     1772.57     1735.58     46.69 o 
   8   4   3      885.10      888.71     40.22 o 
   9   4   3      465.79      492.32     33.27 o 
  10   4   3      157.58      166.45     42.29 o 
  11   4   3     1873.68     1860.25     66.19 o 
  12   4   3     1567.88     1665.55     71.40 o 
  13   4   3      180.25      209.62     32.36 o 
  14   4   3       43.39      112.72     30.62 o 
  15   4   3      201.34      287.00     42.31 o 
  16   4   3      497.13      540.92     63.14 o 
  17   4   3      332.18      317.16    103.02 o 
 -18   5   3      592.03      515.15     62.83 o 
 -17   5   3      131.25      136.50     40.50 o 
 -16   5   3      128.47      162.28     46.46 o 
 -15   5   3      120.37      166.93     42.87 o 
 -14   5   3      683.77      691.20     60.34 o 
 -13   5   3       25.89       27.23     35.83 o 
 -12   5   3      252.10      187.15     63.70 o 
 -11   5   3      124.75      167.89     37.76 o 
 -10   5   3     2443.69     2556.67    104.17 o 
  -9   5   3      238.44      214.01     55.40 o 
  -8   5   3      839.19      915.55     64.36 o 
  -7   5   3     1837.85     1747.17     67.67 o 
  -6   5   3     1153.85     1215.32     40.27 o 
  -5   5   3      656.52      673.49     32.93 o 
  -4   5   3      692.79      732.86     30.96 o 
  -3   5   3      937.98      990.87     39.37 o 
  -2   5   3     2061.35     2086.55     62.74 o 
  -1   5   3      146.47      112.65     26.24 o 
   0   5   3     2418.09     2268.70     51.60 o 
   1   5   3      778.26      884.31     42.57 o 
   2   5   3      145.48      200.36     27.10 o 
   3   5   3      192.27      183.38     19.65 o 
   4   5   3     1353.63     1302.49     44.04 o 
   5   5   3      109.97      120.30     45.70 o 
   6   5   3      178.62      177.63     34.11 o 
   7   5   3      810.51      807.68     49.22 o 
   8   5   3     2515.50     2535.83     73.81 o 
   9   5   3      425.14      390.64     39.90 o 
  10   5   3      473.21      457.72     44.16 o 
  11   5   3      489.84      507.82     47.11 o 
  12   5   3      458.72      461.83     45.40 o 
  13   5   3       44.85       60.92     33.38 o 
  14   5   3      261.24      254.53     61.23 o 
  15   5   3      171.48      240.21     69.08 o 
  16   5   3      197.64      224.74     51.71 o 
 -15   6   3      214.51      169.76     51.05 o 
 -14   6   3     1170.17     1064.05     79.46 o 
 -13   6   3      331.30      440.92     54.36 o 
 -12   6   3      333.40      371.22     58.86 o 
 -11   6   3      377.18      301.14     47.32 o 
 -10   6   3      495.68      560.01     67.28 o 
  -9   6   3      242.73      221.47     41.23 o 
  -8   6   3      120.62       94.18     35.33 o 
  -7   6   3       40.19       81.99     34.47 o 
  -6   6   3     1709.83     1730.85     77.38 o 
  -5   6   3      171.10      143.88     36.29 o 
  -4   6   3     1520.61     1482.46     42.72 o 
  -3   6   3      397.60      430.00     35.00 o 
  -2   6   3     1222.47     1259.10     46.69 o 
  -1   6   3     1071.38     1086.36     58.95 o 
   0   6   3      912.47     1011.17     44.74 o 
   1   6   3     2027.91     1968.84     69.88 o 
   2   6   3     1031.61     1064.81     44.02 o 
   3   6   3       91.24      121.21     28.63 o 
   4   6   3     1543.94     1532.08     57.21 o 
   5   6   3       59.63       86.91     28.84 o 
   6   6   3      398.25      478.19     43.68 o 
   7   6   3      413.34      434.11     60.85 o 
   8   6   3     1117.47     1165.93     62.72 o 
   9   6   3       42.94       36.99     30.83 o 
  10   6   3       72.19       89.06     36.18 o 
  11   6   3      362.81      303.78     43.91 o 
  12   6   3      674.65      731.15     58.52 o 
  13   6   3       79.54       85.99     43.22 o 
  14   6   3       58.90       31.56     43.66 o 
 -12   7   3       86.03      170.94     48.15 o 
 -11   7   3      187.05      179.04     47.59 o 
 -10   7   3     1200.56     1335.45    105.61 o 
  -9   7   3        7.10       13.12     31.73 o 
  -8   7   3      322.47      233.49     39.08 o 
  -7   7   3      371.84      368.94     43.61 o 
  -6   7   3     1074.84     1150.63     96.54 o 
  -5   7   3       54.16       27.04     29.15 o 
  -4   7   3      128.34       70.71     34.45 o 
  -3   7   3        0.74       16.61     30.22 o 
  -2   7   3      818.02      898.10     69.09 o 
  -1   7   3      254.36      258.03     45.89 o 
   0   7   3      713.00      712.69     38.27 o 
   1   7   3      197.80      246.84     35.55 o 
   2   7   3      243.12      264.48     37.26 o 
   3   7   3       35.04       76.00     30.32 o 
   4   7   3      490.46      475.38     45.75 o 
   5   7   3       68.79       65.05     36.66 o 
   6   7   3      427.29      432.20     45.23 o 
   7   7   3      120.61      131.13     47.37 o 
   8   7   3      976.39      937.90     61.35 o 
   9   7   3       63.57       65.32     61.13 o 
  10   7   3      226.06      236.30     43.12 o 
  11   7   3      213.07      206.73     51.55 o 
  -7   8   3      241.12      240.42     51.17 o 
  -6   8   3      537.08      553.05     71.93 o 
  -5   8   3       34.92       64.19     47.90 o 
  -4   8   3      571.24      572.97     72.29 o 
  -3   8   3        0.70       -1.70     80.07 o 
  -2   8   3      833.48      819.72    114.75 o 
  -1   8   3      490.98      503.15    101.11 o 
   0   8   3      722.09      642.40     58.70 o 
   1   8   3     1134.38     1134.36     72.35 o 
   2   8   3     1248.16     1164.83     57.08 o 
   3   8   3        1.28      -36.32     31.90 o 
   4   8   3      458.47      406.01     55.87 o 
   5   8   3        5.58      -16.75     33.04 o 
   6   8   3      369.47      372.13     48.48 o 
 -22   0   4     2163.63     2612.73    224.03 o 
 -20   0   4      136.43      134.94     83.66 o 
 -18   0   4      150.57       56.75     47.68 o 
 -16   0   4     3900.82     3860.68    113.59 o 
 -14   0   4    13435.57    13074.04    185.74 o 
 -12   0   4     5889.40     5797.73    102.59 o 
 -10   0   4     5541.53     5367.19     89.92 o 
  -8   0   4     2393.56     2227.18    109.81 o 
  -6   0   4     4387.53     4732.44     68.98 o 
  -4   0   4    72223.88    71106.70    861.89 o 
  -2   0   4     5199.76     5792.70    129.51 o 
   0   0   4    14640.17    14596.66    160.31 o 
   2   0   4      518.32      455.76     27.61 o 
   4   0   4    18075.24    18233.63    203.75 o 
   6   0   4     7936.73     7974.97    109.97 o 
   8   0   4    11668.03    11407.42    149.08 o 
  10   0   4       29.06       32.76     21.16 o 
  12   0   4     1637.65     1658.81     55.21 o 
  14   0   4     3215.28     2854.37    159.44 o 
  16   0   4     1557.73     1609.55    142.66 o 
  18   0   4     1076.86     1228.97    100.82 o 
 -22   1   4      161.94      154.64     67.91 o 
 -21   1   4       53.09       -2.20     44.85 o 
 -20   1   4       83.72       85.39     36.04 o 
 -19   1   4      228.36      244.03     50.38 o 
 -18   1   4     5949.67     6057.83    149.78 o 
 -17   1   4      112.53       96.57     32.91 o 
 -16   1   4      270.89      277.70     30.74 o 
 -15   1   4        6.44       -2.26     25.06 o 
 -14   1   4      126.10      139.91     24.50 o 
 -13   1   4      127.03      138.11     24.32 o 
 -12   1   4     1412.11     1397.54     68.33 o 
 -11   1   4      500.31      527.07     30.30 o 
 -10   1   4     4666.92     4458.97     70.20 o 
  -9   1   4      322.23      345.90     23.43 o 
  -8   1   4    16078.21    16073.58    162.90 o 
  -7   1   4      353.54      364.23     19.87 o 
  -6   1   4     9716.67     9766.44    103.11 o 
  -5   1   4      126.74      121.02     18.66 o 
  -4   1   4       85.03       66.12     17.28 o 
  -3   1   4      629.52      666.47     24.15 o 
  -2   1   4     5180.88     5389.43     55.24 o 
  -1   1   4     5123.68     5254.63     54.19 o 
   0   1   4    63279.34    63013.11    539.15 o 
   1   1   4      900.27      870.88     25.47 o 
   2   1   4      432.91      469.63     20.84 o 
   3   1   4      290.90      310.19     17.57 o 
   4   1   4     5379.45     5340.84     63.24 o 
   5   1   4      253.09      231.48     14.68 o 
   6   1   4      375.95      346.05     17.14 o 
   7   1   4     1195.61     1214.70     27.27 o 
   8   1   4     4960.54     4717.45     53.57 o 
   9   1   4       29.93       22.34     11.49 o 
  10   1   4     7228.59     7160.71    107.51 o 
  11   1   4      145.92      150.10     22.30 o 
  12   1   4     2089.99     2017.52     52.58 o 
  13   1   4       57.84       31.85     21.03 o 
  14   1   4      110.25      143.28     26.06 o 
  15   1   4       56.45        8.58     35.03 o 
  16   1   4      126.58       94.61     41.37 o 
  17   1   4      112.95      131.61     43.76 o 
  18   1   4     3321.48     3407.91    113.27 o 
  19   1   4       53.98      137.75     60.22 o 
 -21   2   4       79.23      102.43     41.09 o 
 -20   2   4      163.60      215.54     43.53 o 
 -19   2   4      151.20      104.29     38.82 o 
 -18   2   4      327.45      395.25     50.51 o 
 -17   2   4      469.00      443.79     49.62 o 
 -16   2   4     3360.16     3464.70     97.70 o 
 -15   2   4     1381.14     1475.13     70.10 o 
 -14   2   4     7349.92     7301.52    185.67 o 
 -13   2   4      149.25      145.96     25.47 o 
 -12   2   4     4860.64     4747.83     72.93 o 
 -11   2   4      949.70     1018.04     33.48 o 
 -10   2   4     4506.99     4502.98     62.35 o 
  -9   2   4      781.93      741.78     34.56 o 
  -8   2   4     1662.04     1609.21     33.33 o 
  -7   2   4      932.67      892.76     24.91 o 
  -6   2   4     2296.56     2401.58     42.72 o 
  -5   2   4     3041.48     3024.72     46.01 o 
  -4   2   4    34449.48    33435.61    404.73 o 
  -3   2   4     1720.84     1663.86     25.60 o 
  -2   2   4     2998.12     3337.92     42.27 o 
  -1   2   4     3849.07     3960.74     49.19 o 
   0   2   4     5564.17     5723.44     64.92 o 
   1   2   4     4422.53     4453.94     57.38 o 
   2   2   4      455.17      445.70     17.58 o 
   3   2   4     1999.11     1951.61     42.56 o 
   4   2   4     5529.17     5116.65     55.82 o 
   5   2   4       16.46       14.17     10.34 o 
   6   2   4     5095.62     5299.80     59.78 o 
   7   2   4     2568.28     2588.69     39.26 o 
   8   2   4     6138.02     6139.15     97.01 o 
   9   2   4      585.08      641.61     33.05 o 
  10   2   4      165.94      195.03     21.99 o 
  11   2   4     1454.87     1439.25     43.98 o 
  12   2   4      560.11      501.98     31.85 o 
  13   2   4      182.71      235.60     26.94 o 
  14   2   4     2033.00     2032.07     53.75 o 
  15   2   4      251.29      219.32     29.08 o 
  16   2   4     1364.61     1351.25    125.52 o 
  17   2   4       54.64      147.85     58.08 o 
  18   2   4      462.64      529.79     78.24 o 
  19   2   4      166.72      128.94     64.27 o 
 -20   3   4      104.36       69.54     43.45 o 
 -19   3   4      600.91      708.88     64.88 o 
 -18   3   4     2109.72     2082.20     89.15 o 
 -17   3   4      135.96      100.20     39.20 o 
 -16   3   4      668.40      627.94     55.45 o 
 -15   3   4      178.49      192.14     39.07 o 
 -14   3   4      491.47      462.14     47.19 o 
 -13   3   4      759.95      790.01     53.82 o 
 -12   3   4      900.91      851.61     75.62 o 
 -11   3   4     2028.45     2141.50     70.26 o 
 -10   3   4     1263.00     1310.96     35.17 o 
  -9   3   4      646.55      684.35     27.84 o 
  -8   3   4     6771.17     6912.59     96.14 o 
  -7   3   4     3119.77     3199.48     66.08 o 
  -6   3   4     3755.94     3811.55     56.68 o 
  -5   3   4      920.05      877.42     24.25 o 
  -4   3   4       59.56       13.66     10.69 o 
  -3   3   4     1298.53     1301.91     27.63 o 
  -2   3   4     2506.10     2520.52     41.19 o 
  -1   3   4     8389.60     8480.14     97.11 o 
   0   3   4    11099.75    10804.87    124.44 o 
   1   3   4     2778.00     2700.74     54.41 o 
   2   3   4      341.86      311.99     19.13 o 
   3   3   4     2158.25     2082.06     39.47 o 
   4   3   4     1970.81     1909.98     40.66 o 
   5   3   4      887.09      869.84     31.67 o 
   6   3   4      543.53      548.60     20.70 o 
   7   3   4     4654.45     4684.65     77.30 o 
   8   3   4      652.97      641.52     45.63 o 
   9   3   4       92.25      109.94     21.20 o 
  10   3   4     3189.45     3292.93     66.62 o 
  11   3   4     1108.21     1166.23     47.46 o 
  12   3   4      724.92      797.42     44.88 o 
  13   3   4      128.09       85.91     26.57 o 
  14   3   4       99.87       86.65     40.82 o 
  15   3   4      514.62      491.43     41.31 o 
  16   3   4       62.19       44.47     33.14 o 
  17   3   4      823.47      885.56     60.26 o 
  18   3   4     1156.43     1319.58    106.09 o 
 -19   4   4      172.14      147.89     48.24 o 
 -18   4   4      145.02       84.53     49.34 o 
 -17   4   4      666.03      684.60     63.46 o 
 -16   4   4     1172.30     1162.58     73.59 o 
 -15   4   4     1860.23     1940.67     81.19 o 
 -14   4   4     1664.66     1657.98     90.07 o 
 -13   4   4       33.22       64.97     36.02 o 
 -12   4   4     1090.37     1120.95     94.87 o 
 -11   4   4     1636.79     1739.61     73.40 o 
 -10   4   4     1076.34     1077.02    111.71 o 
  -9   4   4     1425.78     1408.87     61.04 o 
  -8   4   4      661.11      646.06     29.61 o 
  -7   4   4     1702.27     1641.52     41.28 o 
  -6   4   4      338.96      409.24     33.31 o 
  -5   4   4     2501.80     2465.51     49.66 o 
  -4   4   4     6322.14     6218.71     87.73 o 
  -3   4   4     3165.31     3055.38     47.13 o 
  -2   4   4     1173.32     1186.29     33.86 o 
  -1   4   4     2689.91     2675.36     49.59 o 
   0   4   4      877.11      903.31     52.99 o 
   1   4   4     3496.63     3646.17     61.63 o 
   2   4   4     1356.25     1339.38     44.06 o 
   3   4   4     2326.59     2153.54     45.81 o 
   4   4   4      929.07      837.36     54.30 o 
   5   4   4       78.63       62.72     17.09 o 
   6   4   4      587.49      590.60     36.66 o 
   7   4   4     3899.00     4001.16     83.30 o 
   8   4   4     1720.88     1750.01     59.30 o 
   9   4   4      668.18      633.95     45.07 o 
  10   4   4      732.55      722.99     48.41 o 
  11   4   4     2465.95     2567.01     76.51 o 
  12   4   4      246.80      258.26     38.43 o 
  13   4   4      360.89      373.34     43.18 o 
  14   4   4      314.34      383.37     53.84 o 
  15   4   4      680.50      697.73     49.92 o 
  16   4   4      561.47      515.59     60.23 o 
  17   4   4      367.25      416.55     65.24 o 
 -18   5   4      708.21      565.07    101.85 o 
 -17   5   4      130.01      146.55     47.06 o 
 -16   5   4      203.03      129.13     44.71 o 
 -15   5   4      208.46      281.09     48.93 o 
 -14   5   4       88.37      117.84     42.47 o 
 -13   5   4      698.95      779.87     86.36 o 
 -12   5   4      239.27      309.76     45.14 o 
 -11   5   4     1424.29     1451.78     74.71 o 
 -10   5   4      309.10      284.51     41.89 o 
  -9   5   4      273.63      326.12     50.54 o 
  -8   5   4      632.73      749.48     63.77 o 
  -7   5   4     2429.39     2379.01     52.78 o 
  -6   5   4      552.26      587.87     32.44 o 
  -5   5   4      813.13      816.64     32.05 o 
  -4   5   4      599.13      594.97     28.88 o 
  -3   5   4      604.86      564.17     33.83 o 
  -2   5   4     1134.09     1189.59     48.83 o 
  -1   5   4     4851.42     4799.70    127.12 o 
   0   5   4      765.50      723.75     39.39 o 
   1   5   4     1490.65     1511.08     51.43 o 
   2   5   4      724.90      742.72     41.04 o 
   3   5   4     1334.07     1391.76     51.46 o 
   4   5   4      458.15      508.31     38.07 o 
   5   5   4      976.54      948.14     49.68 o 
   6   5   4      957.88     1034.13     53.42 o 
   7   5   4     2947.52     3002.29     77.60 o 
   8   5   4       41.70       60.92     28.97 o 
   9   5   4      303.28      283.23     37.31 o 
  10   5   4      335.81      281.53     51.99 o 
  11   5   4     1099.14     1058.41    109.32 o 
  12   5   4      134.73      128.07     50.53 o 
  13   5   4      207.02      216.62     41.53 o 
  14   5   4      206.76      166.05     40.51 o 
  15   5   4      444.78      384.45     49.83 o 
 -15   6   4      982.53      965.32     76.29 o 
 -14   6   4      343.81      415.04     74.66 o 
 -13   6   4      323.20      305.31     65.88 o 
 -12   6   4      113.52      113.51     42.54 o 
 -11   6   4      308.94      349.18     48.71 o 
 -10   6   4       84.47       91.93     37.96 o 
  -9   6   4      386.94      429.73     49.32 o 
  -8   6   4      536.25      648.65     56.45 o 
  -7   6   4      497.52      539.57     51.04 o 
  -6   6   4      174.57      216.83     40.18 o 
  -5   6   4     1537.98     1525.44     51.27 o 
  -4   6   4      155.57       89.77     25.27 o 
  -3   6   4     1813.07     1755.94     50.39 o 
  -2   6   4      616.65      590.54     39.18 o 
  -1   6   4      752.70      816.74     39.62 o 
   0   6   4      159.16      137.99     26.88 o 
   1   6   4      721.69      716.94     44.20 o 
   2   6   4      695.68      813.31     47.14 o 
   3   6   4     1808.58     1782.83     60.12 o 
   4   6   4        0.44        3.26     28.45 o 
   5   6   4      151.50      133.12     32.08 o 
   6   6   4       26.97       33.29     28.08 o 
   7   6   4     1396.84     1439.85     77.38 o 
   8   6   4      557.95      539.25     47.51 o 
   9   6   4      441.10      509.51     48.51 o 
  10   6   4      533.56      540.36     51.05 o 
  11   6   4      591.29      663.08     55.89 o 
  12   6   4      281.15      306.35     46.32 o 
  13   6   4      156.54      142.08     41.43 o 
 -12   7   4       12.98       17.88     38.68 o 
 -11   7   4      331.23      335.66     78.31 o 
 -10   7   4      317.78      269.72     51.59 o 
  -9   7   4      305.71      325.86     55.99 o 
  -8   7   4      252.56      237.03     46.93 o 
  -7   7   4      942.09     1005.69     74.21 o 
  -6   7   4        7.65       -7.54     33.00 o 
  -5   7   4      342.75      353.48     58.41 o 
  -4   7   4       16.39       12.87     42.26 o 
  -3   7   4      142.88      138.90     30.63 o 
  -2   7   4      398.02      381.29     35.08 o 
  -1   7   4     1589.61     1601.64     80.45 o 
   0   7   4      266.38      247.68     34.01 o 
   1   7   4      325.98      356.80     39.23 o 
   2   7   4      296.47      312.38     37.52 o 
   3   7   4      559.66      530.31     45.28 o 
   4   7   4        5.22       -7.62     28.89 o 
   5   7   4      772.75      804.09     55.38 o 
   6   7   4      235.70      253.67     40.14 o 
   7   7   4      699.10      775.99     58.34 o 
   8   7   4       29.31       54.38     34.27 o 
   9   7   4      257.84      259.59     44.70 o 
  10   7   4       91.35       88.59     47.33 o 
  -7   8   4       76.38      119.10     53.53 o 
  -6   8   4      189.14      215.84     48.17 o 
  -5   8   4      520.83      543.27     58.66 o 
  -4   8   4      278.88      255.08     47.90 o 
  -3   8   4      670.06      561.26     70.22 o 
  -2   8   4      116.52       31.99     69.24 o 
  -1   8   4      106.82      102.65     47.27 o 
   0   8   4       66.89       92.06     50.69 o 
   1   8   4      202.97      155.25     64.99 o 
   2   8   4      143.48      138.48     69.70 o 
   3   8   4      546.87      555.12     73.68 o 
   4   8   4      309.55      329.63     54.11 o 
   5   8   4      100.13       82.42     37.30 o 
 -21   0   5      787.74      771.08    129.08 o 
 -19   0   5      889.18      968.19    133.25 o 
 -17   0   5       85.64       51.40     31.11 o 
 -15   0   5     4541.70     4767.29    100.64 o 
 -13   0   5     3146.19     3250.77     76.37 o 
 -11   0   5      170.25      236.50     25.83 o 
  -9   0   5      999.23      962.38     43.56 o 
  -7   0   5     3570.32     3422.21     59.16 o 
  -5   0   5       18.64       21.18     30.76 o 
  -3   0   5      124.36      110.19     29.30 o 
  -1   0   5     1342.24     1238.08     41.59 o 
   1   0   5     8308.79     8374.02    105.01 o 
   3   0   5     1322.07     1129.91     43.76 o 
   5   0   5      627.05      619.68     32.00 o 
   7   0   5      927.18      938.74     39.62 o 
   9   0   5     3334.46     3251.38     70.60 o 
  11   0   5     3773.98     4071.74    131.42 o 
  13   0   5       13.76        3.17     56.71 o 
  15   0   5      112.36       41.43     70.25 o 
  17   0   5      466.65      520.75    104.17 o 
  19   0   5      202.08      198.31     66.90 o 
 -22   1   5        3.45      -42.61     89.51 o 
 -21   1   5      759.43      920.47     98.05 o 
 -20   1   5       56.17       44.50     34.22 o 
 -19   1   5      722.91      714.43     52.74 o 
 -18   1   5       64.99       48.66     30.79 o 
 -17   1   5      863.63      918.70     53.11 o 
 -16   1   5       14.94      -21.52     26.88 o 
 -15   1   5     1085.75     1057.81     46.61 o 
 -14   1   5       77.13       68.42     22.19 o 
 -13   1   5     2827.51     2884.70     57.73 o 
 -12   1   5       18.95       20.49     16.86 o 
 -11   1   5     3811.17     3791.07     60.87 o 
 -10   1   5       71.56       76.20     16.35 o 
  -9   1   5      104.48       87.70     12.72 o 
  -8   1   5     1046.32     1090.66     24.17 o 
  -7   1   5      163.67      198.90     12.15 o 
  -6   1   5      444.77      465.41     21.47 o 
  -5   1   5     8993.99     8637.35    100.21 o 
  -4   1   5      150.97      142.27     16.82 o 
  -3   1   5        9.94       19.71     12.37 o 
  -2   1   5      216.79      185.88     13.27 o 
  -1   1   5     2506.50     2502.72     35.08 o 
   0   1   5     1254.19     1287.00     26.37 o 
   1   1   5     1817.26     1726.94     38.93 o 
   2   1   5      189.74      179.37     17.40 o 
   3   1   5     6493.52     6485.84     81.78 o 
   4   1   5      245.98      266.32     31.24 o 
   5   1   5       54.39       90.26     13.79 o 
   6   1   5       59.99       62.44     13.18 o 
   7   1   5     4133.75     4002.49     56.17 o 
   8   1   5       86.16      116.87     14.82 o 
   9   1   5       63.50       44.25     14.12 o 
  10   1   5      343.19      340.15     20.98 o 
  11   1   5      102.55       67.85     30.74 o 
  12   1   5      141.24       71.05     25.76 o 
  13   1   5      346.35      358.09     31.64 o 
  14   1   5      209.86      208.61     28.88 o 
  15   1   5      806.75      827.72     63.51 o 
  16   1   5       50.99      -14.81     37.39 o 
  17   1   5     1219.14     1267.01     79.16 o 
  18   1   5      118.10      166.37     60.74 o 
  19   1   5       46.56      187.81     67.05 o 
 -21   2   5      492.00      522.22     54.18 o 
 -20   2   5      119.58       79.70     37.21 o 
 -19   2   5      666.54      679.23     54.47 o 
 -18   2   5       72.12       86.41     34.09 o 
 -17   2   5      197.26      131.72     41.31 o 
 -16   2   5      110.68       92.10     33.52 o 
 -15   2   5     1732.15     1677.19     71.88 o 
 -14   2   5      642.72      637.76     48.89 o 
 -13   2   5     2156.47     2177.46     70.94 o 
 -12   2   5     1549.92     1552.94     40.78 o 
 -11   2   5       26.22       42.29     15.09 o 
 -10   2   5      491.57      515.38     23.67 o 
  -9   2   5      350.59      328.07     21.40 o 
  -8   2   5       50.50       49.67     17.00 o 
  -7   2   5     1509.31     1382.96     78.20 o 
  -6   2   5       84.39       86.62     17.46 o 
  -5   2   5      388.55      348.61     41.53 o 
  -4   2   5     2832.73     2864.14     52.29 o 
  -3   2   5      640.65      609.61     31.43 o 
  -2   2   5      846.43      891.39     25.22 o 
  -1   2   5     2875.86     2729.69     41.35 o 
   0   2   5     1298.04     1317.01     30.64 o 
   1   2   5     5263.50     5355.91     72.48 o 
   2   2   5       17.50       17.16     15.48 o 
   3   2   5     1800.09     1699.63     35.67 o 
   4   2   5       17.05       22.69      9.99 o 
   5   2   5     1809.72     1898.17     33.69 o 
   6   2   5     1844.44     1902.88     35.15 o 
   7   2   5     1280.36     1303.83     30.91 o 
   8   2   5      130.81      111.71     19.53 o 
   9   2   5     2430.55     2361.43     53.36 o 
  10   2   5     1128.71     1209.70     41.66 o 
  11   2   5     2540.02     2636.97     55.83 o 
  12   2   5       21.98       -7.05     19.01 o 
  13   2   5       12.13       15.05     22.41 o 
  14   2   5      342.74      257.43     35.72 o 
  15   2   5      171.70      253.01     39.64 o 
  16   2   5      114.56      219.22     74.40 o 
  17   2   5      388.77      527.23     75.80 o 
  18   2   5      276.26      338.23     72.67 o 
 -20   3   5      124.35      138.35     42.51 o 
 -19   3   5      430.57      441.83     66.22 o 
 -18   3   5      234.12      232.82     46.59 o 
 -17   3   5      519.30      578.22     98.46 o 
 -16   3   5      276.80      213.88     42.24 o 
 -15   3   5      404.44      420.38     92.28 o 
 -14   3   5      258.54      203.53     37.73 o 
 -13   3   5      784.35      752.71     68.52 o 
 -12   3   5       44.15       88.39     30.78 o 
 -11   3   5     1620.91     1521.53     61.56 o 
 -10   3   5       45.34       40.48     19.48 o 
  -9   3   5      166.07      167.64     22.74 o 
  -8   3   5     4021.33     4157.49     72.29 o 
  -7   3   5       23.27       24.05     17.38 o 
  -6   3   5      792.71      816.16     30.09 o 
  -5   3   5     3988.39     4042.87     59.55 o 
  -4   3   5      858.49      867.30     32.54 o 
  -3   3   5      171.75      181.05     14.95 o 
  -2   3   5      278.20      276.19     18.01 o 
  -1   3   5     2403.37     2473.39     43.46 o 
   0   3   5      432.50      414.89     31.41 o 
   1   3   5     3301.15     3359.93     83.70 o 
   2   3   5     2779.07     2767.47     56.31 o 
   3   3   5     3564.43     3580.29     55.88 o 
   4   3   5      884.94      877.34     28.62 o 
   5   3   5       14.22       13.91     10.95 o 
   6   3   5      471.30      527.96     29.42 o 
   7   3   5     3823.76     3699.54     91.32 o 
   8   3   5      103.38      123.82     25.53 o 
   9   3   5      190.33      217.19     31.53 o 
  10   3   5     1268.96     1302.46     58.34 o 
  11   3   5       72.77        9.68     25.93 o 
  12   3   5      246.61      177.73     30.48 o 
  13   3   5      338.94      326.27     35.58 o 
  14   3   5      464.02      502.94     46.33 o 
  15   3   5      295.96      355.93     39.43 o 
  16   3   5      144.82      107.88     45.43 o 
  17   3   5      897.74      833.95     69.94 o 
 -19   4   5      267.22      281.26     54.01 o 
 -18   4   5      370.22      353.71     71.64 o 
 -17   4   5       51.53       26.46     37.48 o 
 -16   4   5      634.44      597.84     66.41 o 
 -15   4   5      404.34      388.20     48.79 o 
 -14   4   5      651.39      643.40     59.78 o 
 -13   4   5     1291.84     1316.11     69.61 o 
 -12   4   5     2515.38     2442.41     82.37 o 
 -11   4   5      403.97      435.37     53.46 o 
 -10   4   5      426.06      447.93     42.58 o 
  -9   4   5      104.58       77.70     27.29 o 
  -8   4   5      102.59      124.58     19.93 o 
  -7   4   5     1017.43      982.82     36.67 o 
  -6   4   5      604.06      593.58     25.03 o 
  -5   4   5       56.67       48.84     14.86 o 
  -4   4   5     2112.17     2046.61     48.36 o 
  -3   4   5      675.79      665.79     33.13 o 
  -2   4   5     2628.68     2689.69     48.81 o 
  -1   4   5      741.93      825.03     32.18 o 
   0   4   5     1552.11     1564.10     44.21 o 
   1   4   5     2386.50     2479.48     51.20 o 
   2   4   5      504.22      522.95     33.29 o 
   3   4   5      577.54      542.84     40.30 o 
   4   4   5       92.43       93.48     23.60 o 
   5   4   5      535.16      527.82     37.24 o 
   6   4   5     3055.26     3032.13     81.48 o 
   7   4   5      212.96      144.16     28.65 o 
   8   4   5      182.91      220.04     32.71 o 
   9   4   5     1220.05     1201.14     58.64 o 
  10   4   5     1433.39     1414.41     64.95 o 
  11   4   5      925.29      987.11     64.01 o 
  12   4   5       10.35       35.23     30.00 o 
  13   4   5       16.40       53.71     32.14 o 
  14   4   5      359.06      368.45     41.08 o 
  15   4   5      488.59      420.53     42.76 o 
  16   4   5      173.10      271.27     51.37 o 
 -18   5   5      138.60      126.96     48.22 o 
 -17   5   5      360.27      357.44     55.36 o 
 -16   5   5      494.48      556.71     84.15 o 
 -15   5   5      192.90      235.55     68.41 o 
 -14   5   5      587.44      635.02     58.97 o 
 -13   5   5      266.53      294.55     50.70 o 
 -12   5   5      334.37      400.99     54.19 o 
 -11   5   5     1550.66     1528.50     77.29 o 
 -10   5   5      144.23       93.16     35.20 o 
  -9   5   5       65.34      158.22     36.15 o 
  -8   5   5     2927.71     3093.89    156.69 o 
  -7   5   5       17.65       24.89     19.22 o 
  -6   5   5     1229.91     1133.74     42.57 o 
  -5   5   5      906.43      984.89     45.89 o 
  -4   5   5      808.40      872.06     39.25 o 
  -3   5   5      597.41      608.06     30.68 o 
  -2   5   5     1668.37     1668.16     48.95 o 
  -1   5   5      864.64      920.58     38.03 o 
   0   5   5      420.33      380.27     45.66 o 
   1   5   5      969.48     1047.86     46.90 o 
   2   5   5     3046.24     3037.91     79.20 o 
   3   5   5      108.61       82.31     24.78 o 
   4   5   5      830.94      800.21     45.34 o 
   5   5   5       49.73       52.96     25.73 o 
   6   5   5     1233.33     1294.56     74.55 o 
   7   5   5     2498.47     2515.81     73.46 o 
   8   5   5       67.19       36.62     28.64 o 
   9   5   5      184.85      213.60     40.99 o 
  10   5   5     1215.49     1243.60     65.36 o 
  11   5   5      190.32      173.96     38.74 o 
  12   5   5      338.48      428.92     63.49 o 
  13   5   5       67.68      -13.10     34.11 o 
  14   5   5      412.30      517.98     53.76 o 
  15   5   5       95.89       57.57     43.00 o 
 -15   6   5      125.00       29.04     43.58 o 
 -14   6   5      695.30      699.65     73.62 o 
 -13   6   5      525.27      549.73     59.09 o 
 -12   6   5     1015.61     1198.82    108.70 o 
 -11   6   5      514.64      540.40     56.32 o 
 -10   6   5      518.14      564.69     54.48 o 
  -9   6   5        4.78       28.01     33.41 o 
  -8   6   5      496.40      542.01     53.89 o 
  -7   6   5      426.67      468.90     50.72 o 
  -6   6   5      747.57      760.15     58.07 o 
  -5   6   5       27.85       13.29     23.14 o 
  -4   6   5     1286.02     1325.96     67.49 o 
  -3   6   5      180.61      194.01     34.07 o 
  -2   6   5     1442.04     1465.03     47.92 o 
  -1   6   5       76.67       24.27     21.19 o 
   0   6   5      398.74      417.86     40.45 o 
   1   6   5     1446.36     1416.51     54.18 o 
   2   6   5     1428.10     1509.32     56.70 o 
   3   6   5       71.25       68.26     27.44 o 
   4   6   5      128.87      121.92     30.70 o 
   5   6   5       30.59       29.99     27.62 o 
   6   6   5     1410.44     1381.38     65.50 o 
   7   6   5       40.97       41.60     29.37 o 
   8   6   5      735.89      746.88     57.06 o 
   9   6   5      112.97      135.39     36.59 o 
  10   6   5      972.67      902.83     62.40 o 
  11   6   5      460.40      570.89     54.25 o 
  12   6   5      111.66      127.61     40.17 o 
 -12   7   5      575.76      676.94     67.31 o 
 -11   7   5      454.33      415.77     58.16 o 
 -10   7   5      435.86      433.46     56.06 o 
  -9   7   5        4.40      -13.54     37.81 o 
  -8   7   5     1139.75     1145.54     76.13 o 
  -7   7   5      131.14      104.57     41.20 o 
  -6   7   5     1043.49     1121.93     89.56 o 
  -5   7   5        2.20      -38.87     50.67 o 
  -4   7   5      361.34      399.55     62.13 o 
  -3   7   5       50.44       54.55     30.00 o 
  -2   7   5     1844.71     1854.51     68.62 o 
  -1   7   5      495.59      503.71     62.96 o 
   0   7   5      455.49      375.17     56.87 o 
   1   7   5      218.71      176.55     40.60 o 
   2   7   5     1516.15     1610.83     98.64 o 
   3   7   5       79.30      124.16     33.56 o 
   4   7   5      659.96      674.62     50.94 o 
   5   7   5       71.35       95.06     50.11 o 
   6   7   5     1987.90     1860.23    115.86 o 
   7   7   5      809.57      822.94     68.08 o 
   8   7   5      109.54      124.71     39.12 o 
   9   7   5       98.59       61.09     36.21 o 
  -7   8   5        3.00      -25.67     38.03 o 
  -6   8   5      512.04      551.45    111.74 o 
  -5   8   5       60.02       86.50     41.26 o 
  -4   8   5      455.31      523.72     58.18 o 
  -3   8   5       35.75       39.77     72.64 o 
  -2   8   5      655.33      813.91    119.81 o 
  -1   8   5      316.09      270.72     47.84 o 
   0   8   5       27.67        6.16     57.81 o 
   1   8   5      371.21      187.95     57.19 o 
   2   8   5      659.64      611.70     75.07 o 
   3   8   5        5.74       20.81     49.53 o 
   4   8   5       90.55       72.13    104.96 o 
 -22   0   6       18.38      210.50     96.70 o 
 -20   0   6      188.83      168.52     86.89 o 
 -18   0   6     1041.43     1157.47    135.19 o 
 -16   0   6     1474.68     1363.92     60.10 o 
 -14   0   6     1255.46     1229.04     70.21 o 
 -12   0   6      664.10      697.32     55.64 o 
 -10   0   6      471.84      468.65     39.22 o 
  -8   0   6      193.02      134.00     22.11 o 
  -6   0   6      708.89      578.97     26.17 o 
  -4   0   6     4131.01     4450.42    125.30 o 
  -2   0   6     5413.56     5566.72     99.25 o 
   0   0   6    15206.05    14392.95    203.82 o 
   2   0   6     3525.79     3719.87     80.73 o 
   4   0   6     7846.72     8054.31    114.19 o 
   6   0   6     2955.21     3026.24     64.94 o 
   8   0   6      104.53      148.71     24.08 o 
  10   0   6     1566.80     1582.70    124.39 o 
  12   0   6     1429.01     1448.70    119.19 o 
  14   0   6      116.13       69.42     65.99 o 
  16   0   6      760.07      665.59    107.58 o 
  18   0   6      674.62      680.07    173.10 o 
 -22   1   6       35.19       55.25     62.85 o 
 -21   1   6       53.09      -56.16     49.92 o 
 -20   1   6       11.09       40.30     53.06 o 
 -19   1   6      233.52      149.50     36.02 o 
 -18   1   6      194.68      143.73     34.59 o 
 -17   1   6      374.28      380.28     43.34 o 
 -16   1   6      202.73      192.72     32.17 o 
 -15   1   6      127.37      129.96     38.11 o 
 -14   1   6      890.87      896.68     38.69 o 
 -13   1   6      150.66      149.74     22.12 o 
 -12   1   6     5693.77     5684.91     78.44 o 
 -11   1   6      406.78      409.58     21.32 o 
 -10   1   6     1487.62     1505.30     34.04 o 
  -9   1   6      241.86      263.21     17.13 o 
  -8   1   6     4686.66     4992.55     53.24 o 
  -7   1   6     1388.97     1446.65     44.59 o 
  -6   1   6       68.19       52.86     21.21 o 
  -5   1   6      527.69      502.07     25.41 o 
  -4   1   6     9532.65     9737.69    148.47 o 
  -3   1   6      430.27      427.62     27.62 o 
  -2   1   6      176.64      273.36     23.49 o 
  -1   1   6     1252.35     1346.18     27.60 o 
   0   1   6    13081.98    13499.42    315.76 o 
   1   1   6     2582.74     2641.14     43.58 o 
   2   1   6     5249.73     5257.38     73.28 o 
   3   1   6       15.93        2.53     14.51 o 
   4   1   6      404.03      341.23     23.58 o 
   5   1   6       65.21       47.50     17.08 o 
   6   1   6      803.37      864.39     29.35 o 
   7   1   6      290.62      307.07     21.07 o 
   8   1   6     6785.64     6733.31     77.00 o 
   9   1   6      161.96      160.51     17.75 o 
  10   1   6       25.48       13.30     20.99 o 
  11   1   6      191.82      225.98     29.56 o 
  12   1   6       18.05       23.98     24.51 o 
  13   1   6       12.86        2.92     22.92 o 
  14   1   6      664.72      697.06     73.70 o 
  15   1   6        3.69      -37.79     32.52 o 
  16   1   6      566.78      538.07     97.19 o 
  17   1   6        5.30       77.19     55.05 o 
  18   1   6      170.56      204.90     64.45 o 
 -21   2   6      464.64      544.39     54.50 o 
 -20   2   6      193.94      201.40     45.53 o 
 -19   2   6      101.51       60.31     35.63 o 
 -18   2   6      841.58      889.17     56.75 o 
 -17   2   6      475.00      497.31     45.95 o 
 -16   2   6      944.59      878.19     52.57 o 
 -15   2   6     1238.67     1249.91     56.32 o 
 -14   2   6      364.92      326.23     39.52 o 
 -13   2   6      436.45      474.30     38.77 o 
 -12   2   6     1504.76     1436.40     47.73 o 
 -11   2   6     1463.62     1481.09     46.68 o 
 -10   2   6      550.19      511.99     46.28 o 
  -9   2   6       99.60       97.98     19.61 o 
  -8   2   6      254.85      167.03     25.40 o 
  -7   2   6      359.97      333.74     43.47 o 
  -6   2   6     1765.93     1659.19     64.56 o 
  -5   2   6       71.72       92.18     33.93 o 
  -4   2   6     1949.29     2039.10     52.89 o 
  -3   2   6     4497.19     4483.86     64.72 o 
  -2   2   6     2842.52     2999.58     38.58 o 
  -1   2   6      451.67      470.28     17.43 o 
   0   2   6     5770.98     5694.75     69.17 o 
   1   2   6      556.00      642.54     26.53 o 
   2   2   6      953.68      988.10     36.08 o 
   3   2   6      364.40      360.91     23.27 o 
   4   2   6     4986.04     5198.47     59.02 o 
   5   2   6     1920.01     1964.83     35.76 o 
   6   2   6     1468.33     1454.77     32.71 o 
   7   2   6      464.53      503.77     23.39 o 
   8   2   6      496.37      540.02     33.70 o 
   9   2   6       55.21       44.27     19.79 o 
  10   2   6     1597.52     1687.61     46.22 o 
  11   2   6      266.39      265.99     28.68 o 
  12   2   6     1173.14     1219.40     58.08 o 
  13   2   6       87.21       50.06     28.95 o 
  14   2   6       19.67       17.91     28.80 o 
  15   2   6      448.36      471.44     45.45 o 
  16   2   6      496.81      440.18     73.96 o 
  17   2   6        4.80      -53.23     72.17 o 
  18   2   6      409.49      522.87    116.46 o 
 -21   3   6      116.57      142.76     43.98 o 
 -20   3   6       61.34       67.38     39.73 o 
 -19   3   6      613.10      651.36     56.56 o 
 -18   3   6      340.14      427.89     59.19 o 
 -17   3   6     1617.67     1719.44     81.33 o 
 -16   3   6      510.19      495.15     50.85 o 
 -15   3   6      518.24      558.52     76.24 o 
 -14   3   6      255.55      260.00     39.41 o 
 -13   3   6      428.75      482.79     45.33 o 
 -12   3   6     2093.54     2064.57     71.05 o 
 -11   3   6     1696.76     1755.14     63.65 o 
 -10   3   6     1622.23     1651.92     48.86 o 
  -9   3   6     2746.13     2757.13     62.33 o 
  -8   3   6     4138.44     4263.42     75.59 o 
  -7   3   6     3407.65     3352.92     75.60 o 
  -6   3   6      544.31      563.93     36.93 o 
  -5   3   6      815.71      826.07     25.49 o 
  -4   3   6     3780.85     3725.82     49.18 o 
  -3   3   6     1044.27     1059.22     28.11 o 
  -2   3   6       50.23       40.19     12.79 o 
  -1   3   6     1420.40     1453.15     34.97 o 
   0   3   6     2868.43     3075.35     51.99 o 
   1   3   6     7912.90     7952.97     94.25 o 
   2   3   6     2123.83     2200.36     63.50 o 
   3   3   6      151.13      188.68     23.40 o 
   4   3   6      587.97      600.96     31.83 o 
   5   3   6      441.13      460.51     20.84 o 
   6   3   6      166.06      192.42     27.50 o 
   7   3   6     2019.07     1974.77     59.42 o 
   8   3   6     2495.23     2413.62     66.10 o 
   9   3   6     1204.09     1299.93     58.04 o 
  10   3   6       74.44       46.63     26.97 o 
  11   3   6      951.98      926.96     53.39 o 
  12   3   6      259.35      274.91     34.08 o 
  13   3   6      107.39      145.13     30.96 o 
  14   3   6      258.99      252.20     36.36 o 
  15   3   6       61.93       45.34     32.08 o 
  16   3   6      292.59      290.53     44.79 o 
  17   3   6      202.01      250.99     77.49 o 
 -19   4   6      175.26      177.73     79.39 o 
 -18   4   6      231.38      210.06     49.05 o 
 -17   4   6      687.98      656.38     72.21 o 
 -16   4   6      397.45      447.09    104.91 o 
 -15   4   6     1354.37     1231.29     80.50 o 
 -14   4   6      346.92      344.82     70.50 o 
 -13   4   6     1392.00     1333.93     70.46 o 
 -12   4   6     1238.04     1176.01     99.34 o 
 -11   4   6     1693.37     1725.56     93.12 o 
 -10   4   6      350.06      295.10     45.73 o 
  -9   4   6      334.69      349.03     38.77 o 
  -8   4   6      130.92      182.98     22.23 o 
  -7   4   6      770.25      788.94     38.31 o 
  -6   4   6     1010.98     1040.98     43.62 o 
  -5   4   6      718.09      705.95     29.03 o 
  -4   4   6      304.71      314.92     20.69 o 
  -3   4   6     2962.25     2863.65     49.19 o 
  -2   4   6      211.81      218.86     20.40 o 
  -1   4   6      201.78      184.10     19.93 o 
   0   4   6     2069.47     2042.51     49.11 o 
   1   4   6      776.84      802.62     49.70 o 
   2   4   6      467.20      431.12     31.90 o 
   3   4   6      396.61      385.37     32.15 o 
   4   4   6      605.29      633.09     39.82 o 
   5   4   6     3143.05     3008.95     71.65 o 
   6   4   6      603.81      556.29     40.71 o 
   7   4   6      764.55      868.22     49.69 o 
   8   4   6      313.06      356.95     37.41 o 
   9   4   6      701.35      658.39     46.85 o 
  10   4   6      574.09      596.74     47.54 o 
  11   4   6      555.55      586.98     48.05 o 
  12   4   6      314.48      321.29     40.45 o 
  13   4   6      320.65      392.99     52.71 o 
  14   4   6       48.96       15.00     31.62 o 
  15   4   6      923.32      859.95     56.07 o 
  16   4   6      237.71      166.34     44.19 o 
 -18   5   6      522.88      661.13     69.59 o 
 -17   5   6     1224.72     1073.73     77.06 o 
 -16   5   6      134.14       45.18     41.75 o 
 -15   5   6      717.82      733.71     83.28 o 
 -14   5   6      278.06      290.01     47.53 o 
 -13   5   6      314.29      274.81     64.51 o 
 -12   5   6      196.10      208.48     42.21 o 
 -11   5   6      491.39      508.86     52.29 o 
 -10   5   6      524.42      615.03     54.26 o 
  -9   5   6     2582.96     2596.69     86.26 o 
  -8   5   6     1026.57     1079.99     54.48 o 
  -7   5   6     2947.21     3011.33     63.00 o 
  -6   5   6      252.98      249.66     28.63 o 
  -5   5   6     1063.06     1043.16    147.11 o 
  -4   5   6      643.93      769.99     66.68 o 
  -3   5   6     1337.00     1345.35     43.95 o 
  -2   5   6       40.33       21.28     18.40 o 
  -1   5   6      726.77      758.71     36.02 o 
   0   5   6       63.64       43.78     25.35 o 
   1   5   6     4865.13     4703.82     93.78 o 
   2   5   6      611.93      646.31     40.66 o 
   3   5   6      191.22      212.30     30.39 o 
   4   5   6     1055.92     1080.87     53.21 o 
   5   5   6     1094.35     1110.97     65.35 o 
   6   5   6      104.76       72.81     28.60 o 
   7   5   6     1070.66     1030.50     56.08 o 
   8   5   6      182.08      177.20     37.31 o 
   9   5   6     1355.75     1391.50     67.17 o 
  10   5   6       81.30       60.06     34.18 o 
  11   5   6      450.39      449.83     47.57 o 
  12   5   6      713.63      754.07     57.94 o 
  13   5   6      394.98      358.21     47.93 o 
  14   5   6       54.88       22.94     36.23 o 
 -15   6   6     1250.48     1161.33     80.76 o 
 -14   6   6      301.87      294.60     58.06 o 
 -13   6   6      980.58      917.71     71.32 o 
 -12   6   6      212.12      222.80     61.27 o 
 -11   6   6     1127.21     1122.49     72.90 o 
 -10   6   6      157.34      100.45     39.20 o 
  -9   6   6      836.42      826.52     63.62 o 
  -8   6   6       98.38      107.74     37.34 o 
  -7   6   6      255.20      138.86     45.45 o 
  -6   6   6       13.26       21.73     24.10 o 
  -5   6   6      893.19      969.33     90.20 o 
  -4   6   6      173.83      155.62     34.02 o 
  -3   6   6     1507.19     1702.04     86.63 o 
  -2   6   6       20.57       65.36     30.65 o 
  -1   6   6      318.64      355.78     30.35 o 
   0   6   6     1172.57     1240.09     73.34 o 
   1   6   6      983.71      986.25     83.80 o 
   2   6   6       27.36       50.91     25.89 o 
   3   6   6      412.55      460.94     41.10 o 
   4   6   6       23.50       19.45     41.08 o 
   5   6   6     1601.98     1602.22     66.78 o 
   6   6   6      144.70      177.54     44.67 o 
   7   6   6      431.85      373.31     42.06 o 
   8   6   6       52.01       38.35     31.53 o 
   9   6   6      730.47      720.14     64.64 o 
  10   6   6      224.99      156.19     52.54 o 
  11   6   6      106.53       71.57     39.51 o 
  12   6   6        5.97       12.47     37.85 o 
 -12   7   6       81.52      110.38     47.10 o 
 -11   7   6       14.14        8.25     40.92 o 
 -10   7   6      430.90      375.41     56.63 o 
  -9   7   6     1222.52     1118.58     94.49 o 
  -8   7   6      136.27       85.00     52.02 o 
  -7   7   6     1546.74     1316.72    138.86 o 
  -6   7   6      360.86      393.51     62.15 o 
  -5   7   6      879.54      915.91     94.95 o 
  -4   7   6        6.46       48.83     29.50 o 
  -3   7   6     1165.34     1205.44     62.28 o 
  -2   7   6      151.69      104.56     36.98 o 
  -1   7   6      603.44      671.37     69.62 o 
   0   7   6      312.86      265.75     54.96 o 
   1   7   6     1559.41     1617.68    110.05 o 
   2   7   6       61.82       86.51     31.76 o 
   3   7   6      507.90      518.67     46.47 o 
   4   7   6      210.76      176.41     37.43 o 
   5   7   6     1936.35     1920.10     94.68 o 
   6   7   6        0.83        4.38     32.48 o 
   7   7   6      309.45      319.47     44.26 o 
   8   7   6       41.15       56.18     36.26 o 
   9   7   6      814.96      803.24     63.05 o 
  -6   8   6      186.74      217.39     61.94 o 
  -5   8   6      611.77      683.28     83.19 o 
  -4   8   6      165.81      260.15     50.55 o 
  -3   8   6      449.02      441.14     99.05 o 
  -2   8   6       40.65      153.27     79.51 o 
  -1   8   6      335.61      385.73     52.32 o 
   0   8   6      250.93      278.29    109.51 o 
   1   8   6      412.12      517.62     72.66 o 
   2   8   6      210.76      293.82     72.86 o 
   3   8   6      389.07      419.11     71.57 o 
 -21   0   7     2909.90     3069.51    205.96 o 
 -19   0   7     1854.69     1795.82    164.20 o 
 -17   0   7     1047.77     1072.95    125.72 o 
 -15   0   7     8638.25     8975.86    143.70 o 
 -13   0   7     1028.65     1099.33     46.13 o 
 -11   0   7    18361.71    18081.23    215.78 o 
  -9   0   7     1305.76     1212.29     42.41 o 
  -7   0   7       56.01       38.18     20.80 o 
  -5   0   7     3456.82     3268.96    112.04 o 
  -3   0   7    13490.56    12474.87    188.72 o 
  -1   0   7     2839.12     2597.21     64.27 o 
   1   0   7      142.60       96.13     17.54 o 
   3   0   7     4397.65     4221.01     92.81 o 
   5   0   7      929.30      901.54     41.61 o 
   7   0   7    16986.16    16534.82    208.72 o 
   9   0   7      648.00      726.53     43.22 o 
  11   0   7       22.83       33.49     23.78 o 
  13   0   7      198.83      278.56     80.88 o 
  15   0   7     4724.30     4859.56    224.78 o 
  17   0   7      884.74      703.78    122.45 o 
 -22   1   7       29.64       89.96     61.68 o 
 -21   1   7       58.82       48.02     81.76 o 
 -20   1   7       80.70       69.25     52.65 o 
 -19   1   7     3949.66     4008.63    114.29 o 
 -18   1   7       52.26      101.60     32.36 o 
 -17   1   7     1420.69     1497.54     61.03 o 
 -16   1   7      188.67      167.02     37.25 o 
 -15   1   7     9256.36     9745.76    140.39 o 
 -14   1   7      556.96      651.29     40.94 o 
 -13   1   7      858.47      957.60     36.12 o 
 -12   1   7      320.33      311.00     19.99 o 
 -11   1   7     1203.72     1263.98     52.47 o 
 -10   1   7       81.17       93.78     13.15 o 
  -9   1   7      926.36      933.71     22.98 o 
  -8   1   7      912.92      981.38     35.07 o 
  -7   1   7    63713.75    65319.60    511.05 o 
  -6   1   7     1608.16     1631.87     32.61 o 
  -5   1   7      195.49      173.56     23.97 o 
  -4   1   7      298.75      252.16     29.17 o 
  -3   1   7      589.49      531.34     27.89 o 
  -2   1   7       50.46       12.93     13.12 o 
  -1   1   7     9716.06     9682.27     95.98 o 
   0   1   7      741.22      760.51     22.22 o 
   1   1   7     8006.35     7642.00     86.20 o 
   2   1   7       10.37       14.17     17.26 o 
   3   1   7    14220.35    14227.15    155.01 o 
   4   1   7     1282.70     1323.05     52.48 o 
   5   1   7     4016.03     3936.34     67.49 o 
   6   1   7      316.74      340.78     26.82 o 
   7   1   7     2234.79     2272.85     46.26 o 
   8   1   7      454.38      462.07     25.05 o 
   9   1   7       19.33       -8.96     14.75 o 
  10   1   7      473.74      480.37     39.57 o 
  11   1   7    12893.13    12790.09    167.41 o 
  12   1   7      532.96      516.78     40.55 o 
  13   1   7       68.02       80.00     27.88 o 
  14   1   7       97.32       91.18     52.05 o 
  15   1   7      958.45     1000.56     89.91 o 
  16   1   7      189.52      257.13     63.70 o 
  17   1   7      438.32      571.39     79.65 o 
  18   1   7      134.78      163.04     81.13 o 
 -21   2   7     1793.08     1945.99    133.57 o 
 -20   2   7       50.13      -16.19     34.50 o 
 -19   2   7     1024.99     1041.38     62.41 o 
 -18   2   7      306.61      309.27     41.26 o 
 -17   2   7      428.93      562.29     46.80 o 
 -16   2   7      341.17      293.10     51.38 o 
 -15   2   7     5192.27     5366.15    103.01 o 
 -14   2   7      325.08      341.46     42.07 o 
 -13   2   7     1050.86     1009.99     42.51 o 
 -12   2   7       66.09       59.04     20.87 o 
 -11   2   7     8338.23     8216.50    103.88 o 
 -10   2   7     1227.99     1127.47     41.75 o 
  -9   2   7      437.98      385.35     28.29 o 
  -8   2   7      906.81      850.19     48.36 o 
  -7   2   7      166.41      184.57     26.83 o 
  -6   2   7      345.68      325.27     25.73 o 
  -5   2   7     1395.34     1266.21     46.65 o 
  -4   2   7     1016.39      911.36     25.11 o 
  -3   2   7     6956.73     6496.19     79.81 o 
  -2   2   7     1441.27     1410.54     30.31 o 
  -1   2   7      731.89      677.15     30.54 o 
   0   2   7     2882.92     2924.10     74.09 o 
   1   2   7      292.33      211.73     19.79 o 
   2   2   7     1275.85     1212.71     40.31 o 
   3   2   7     4721.29     4526.85     65.25 o 
   4   2   7     2467.87     2449.62     38.26 o 
   5   2   7     1300.49     1289.73     31.10 o 
   6   2   7      461.77      478.98     27.53 o 
   7   2   7    10143.66     9888.98    110.49 o 
   8   2   7     1119.71     1044.02     44.48 o 
   9   2   7      378.03      358.78     39.79 o 
  10   2   7      629.42      610.92     43.55 o 
  11   2   7       81.99       78.84     27.96 o 
  12   2   7      901.25      977.53     54.30 o 
  13   2   7      171.03      233.04     35.53 o 
  14   2   7      806.41      765.91     52.03 o 
  15   2   7     3036.15     3021.55     99.98 o 
  16   2   7      139.13      143.61     68.19 o 
  17   2   7      561.44      568.03     83.39 o 
 -21   3   7      248.01      304.17     51.56 o 
 -20   3   7      303.46      260.13     46.12 o 
 -19   3   7     1509.89     1557.05     76.50 o 
 -18   3   7      620.68      558.32     54.59 o 
 -17   3   7      960.40     1001.16     60.61 o 
 -16   3   7      247.34      192.87     49.65 o 
 -15   3   7     2203.99     2289.87     81.48 o 
 -14   3   7     1625.65     1618.55     73.25 o 
 -13   3   7      268.97      245.09     51.05 o 
 -12   3   7     1406.11     1439.12     52.07 o 
 -11   3   7      339.80      425.15     32.89 o 
 -10   3   7      823.07      843.68     40.60 o 
  -9   3   7      662.87      710.13     57.41 o 
  -8   3   7     2559.04     2551.83     59.65 o 
  -7   3   7    16164.98    16745.04    274.26 o 
  -6   3   7     4075.98     4050.59     72.78 o 
  -5   3   7       21.63       15.10     20.53 o 
  -4   3   7     2688.21     2646.63     40.90 o 
  -3   3   7      686.09      638.01     24.31 o 
  -2   3   7     1383.01     1356.95     38.37 o 
  -1   3   7     4132.79     4113.58     60.60 o 
   0   3   7     5397.03     5579.84     75.04 o 
   1   3   7     3655.12     3347.22    134.59 o 
   2   3   7       23.45       19.28     18.41 o 
   3   3   7     3738.08     3732.98     71.85 o 
   4   3   7     5330.31     5312.61    116.78 o 
   5   3   7     3270.17     3209.69     58.59 o 
   6   3   7     2236.02     2123.65     60.12 o 
   7   3   7     2337.99     2347.57     65.46 o 
   8   3   7     1787.18     1867.73     76.30 o 
   9   3   7      517.16      532.09     69.92 o 
  10   3   7     1405.21     1407.62     88.37 o 
  11   3   7     4421.38     4629.39    100.10 o 
  12   3   7     1937.85     2036.76     71.01 o 
  13   3   7      373.98      392.87     43.58 o 
  14   3   7      169.26      175.11     38.10 o 
  15   3   7      341.68      325.80     47.24 o 
  16   3   7      421.05      501.25     52.80 o 
 -19   4   7      304.76      361.81     56.68 o 
 -18   4   7      654.82      691.03     64.39 o 
 -17   4   7      181.04      126.15     42.87 o 
 -16   4   7      592.10      708.17     70.73 o 
 -15   4   7     1255.97     1140.64    107.90 o 
 -14   4   7     1157.35     1340.28    100.96 o 
 -13   4   7      346.21      329.34     86.53 o 
 -12   4   7      142.67       94.49     35.10 o 
 -11   4   7     1240.45     1274.26     66.34 o 
 -10   4   7     1442.79     1484.17     89.08 o 
  -9   4   7      114.96      140.68     26.10 o 
  -8   4   7     1721.02     1670.94     47.06 o 
  -7   4   7      931.56      993.76     51.30 o 
  -6   4   7      714.49      698.88     38.39 o 
  -5   4   7      869.44      822.42     46.71 o 
  -4   4   7     1745.49     1685.07     37.71 o 
  -3   4   7      775.69      765.41     30.19 o 
  -2   4   7     1013.29     1033.34     34.54 o 
  -1   4   7      125.41      160.20     20.30 o 
   0   4   7     3235.54     3169.92     77.88 o 
   1   4   7     1514.96     1409.76     48.96 o 
   2   4   7     1884.58     1861.56     54.01 o 
   3   4   7     1511.38     1539.38     52.11 o 
   4   4   7     3696.70     3723.68     79.03 o 
   5   4   7      249.56      267.43     32.55 o 
   6   4   7      763.43      860.94     50.86 o 
   7   4   7     2398.71     2391.68     69.65 o 
   8   4   7     1898.24     1868.21     64.70 o 
   9   4   7      610.11      594.71     47.98 o 
  10   4   7      495.81      491.43     49.58 o 
  11   4   7      158.28      166.60     35.78 o 
  12   4   7      767.66      812.23     57.44 o 
  13   4   7      257.27      204.02     35.96 o 
  14   4   7      834.35      887.72     70.93 o 
  15   4   7      773.59      866.31     63.87 o 
 -18   5   7      690.94      748.76     69.17 o 
 -17   5   7      293.54      315.30     62.79 o 
 -16   5   7      192.28      211.61     47.92 o 
 -15   5   7      225.75      241.86     48.12 o 
 -14   5   7     1091.28      979.73    110.59 o 
 -13   5   7      795.22      771.85     63.36 o 
 -12   5   7      561.79      571.04     72.77 o 
 -11   5   7      212.69      245.60     42.22 o 
 -10   5   7      721.92      723.65     72.04 o 
  -9   5   7     1126.07     1102.25     66.53 o 
  -8   5   7     1755.10     1779.69     52.20 o 
  -7   5   7     1713.25     1684.86     50.11 o 
  -6   5   7     3483.47     3417.18    106.41 o 
  -5   5   7       14.87       10.91     34.75 o 
  -4   5   7     2104.52     2232.95     84.21 o 
  -3   5   7     1741.65     1700.28     65.26 o 
  -2   5   7     1201.70     1196.15     41.31 o 
  -1   5   7      867.53      980.18     48.88 o 
   0   5   7     3777.46     3665.45     68.82 o 
   1   5   7      869.17      818.59     67.39 o 
   2   5   7      175.50      167.24     28.47 o 
   3   5   7      691.61      706.61     43.70 o 
   4   5   7     3339.78     3228.48     78.37 o 
   5   5   7     2216.58     2191.13     66.65 o 
   6   5   7     1251.42     1187.89     59.39 o 
   7   5   7      342.73      346.18     48.05 o 
   8   5   7     1552.79     1597.32     71.74 o 
   9   5   7      494.79      489.19     56.15 o 
  10   5   7      601.95      598.29     51.85 o 
  11   5   7      250.15      246.24     41.58 o 
  12   5   7     1145.61     1021.40     87.75 o 
  13   5   7      288.32      195.43     57.91 o 
 -15   6   7      117.81      197.34     50.51 o 
 -14   6   7      802.78      824.84     70.38 o 
 -13   6   7       60.28       57.15     41.20 o 
 -12   6   7      458.05      374.46     53.81 o 
 -11   6   7      278.73      356.23     66.15 o 
 -10   6   7     1579.25     1676.06     82.26 o 
  -9   6   7       39.08       48.78     37.13 o 
  -8   6   7      399.38      439.19     89.78 o 
  -7   6   7      488.47      456.62     62.98 o 
  -6   6   7      217.22      273.40     33.11 o 
  -5   6   7      392.55      373.27     48.44 o 
  -4   6   7      516.15      532.15     48.01 o 
  -3   6   7       40.38       21.71     36.08 o 
  -2   6   7      758.65      818.36     58.97 o 
  -1   6   7      386.02      408.11     46.73 o 
   0   6   7      852.82      902.56     55.94 o 
   1   6   7      908.59      885.29    119.46 o 
   2   6   7      559.14      609.25     51.19 o 
   3   6   7      371.35      376.30     38.59 o 
   4   6   7     1248.36     1209.20     86.54 o 
   5   6   7       35.36       65.88     31.01 o 
   6   6   7      508.52      527.92     47.23 o 
   7   6   7       84.53       75.27     35.80 o 
   8   6   7      860.01      894.08     92.62 o 
   9   6   7      569.52      522.53     52.12 o 
  10   6   7      107.36       97.43     38.53 o 
  11   6   7      127.64      151.58     43.37 o 
 -12   7   7       60.73       96.87     46.54 o 
 -11   7   7       83.54       44.54     44.66 o 
 -10   7   7      264.71      253.58     50.73 o 
  -9   7   7      430.34      372.16     65.68 o 
  -8   7   7      624.72      674.19     77.89 o 
  -7   7   7        0.86       69.90     49.52 o 
  -6   7   7     1750.74     1887.22    158.83 o 
  -5   7   7      141.02      144.48     53.12 o 
  -4   7   7      796.72      807.01     53.92 o 
  -3   7   7      399.15      389.94     48.87 o 
  -2   7   7      342.61      317.00     46.54 o 
  -1   7   7       67.97       75.66     75.96 o 
   0   7   7     1067.85      979.24    162.05 o 
   1   7   7      355.81      323.00     59.08 o 
   2   7   7      376.09      371.81     61.71 o 
   3   7   7      142.76       85.10     34.18 o 
   4   7   7      762.45      956.22     60.62 o 
   5   7   7      835.60      847.82     58.81 o 
   6   7   7      355.64      267.19     43.57 o 
   7   7   7        6.53      -23.24     33.15 o 
   8   7   7      661.49      526.47     54.27 o 
  -5   8   7        2.81        9.98     52.10 o 
  -4   8   7       70.20        1.74     52.48 o 
  -3   8   7      253.80      314.92     94.25 o 
  -2   8   7      203.57      248.89     48.71 o 
  -1   8   7      508.04      478.84     67.29 o 
   0   8   7       35.95       -0.39     89.34 o 
   1   8   7       33.95       42.95     50.80 o 
 -22   0   8      155.74      168.53     93.51 o 
 -20   0   8      622.56      540.58    114.85 o 
 -18   0   8     2102.37     2417.31    170.88 o 
 -16   0   8      671.14      604.58     94.46 o 
 -14   0   8     2310.12     2407.19     66.49 o 
 -12   0   8      255.22      260.16     26.67 o 
 -10   0   8      461.63      440.25     28.60 o 
  -8   0   8    15509.33    14931.25    218.32 o 
  -6   0   8      213.03       97.31     35.98 o 
  -4   0   8     2306.49     2192.21     89.40 o 
  -2   0   8     1409.17     1421.79     53.30 o 
   0   0   8    35111.61    35693.46    466.84 o 
   2   0   8     1791.14     2313.04     71.09 o 
   4   0   8    11644.41    11529.30    157.52 o 
   6   0   8       93.57      161.89     26.17 o 
   8   0   8      312.67      275.39     31.72 o 
  10   0   8     2428.35     2622.12     72.82 o 
  12   0   8     5209.66     5330.23    223.12 o 
  14   0   8      634.40      636.54    106.66 o 
  16   0   8      342.30      493.96    106.37 o 
 -22   1   8     1892.41     2024.19    138.02 o 
 -21   1   8       94.06      110.08     56.13 o 
 -20   1   8       46.47       84.42     56.25 o 
 -19   1   8       45.08       73.92     54.92 o 
 -18   1   8     2378.99     2638.54    158.37 o 
 -17   1   8      325.26      326.56     36.80 o 
 -16   1   8     2115.59     2094.11     71.61 o 
 -15   1   8      538.27      529.47     39.26 o 
 -14   1   8      600.33      581.22     48.00 o 
 -13   1   8       38.74       28.09     22.75 o 
 -12   1   8     5507.83     5440.07     73.86 o 
 -11   1   8      301.59      320.94     18.44 o 
 -10   1   8     8669.37     8392.45    102.94 o 
  -9   1   8      452.78      428.15     20.29 o 
  -8   1   8       40.05       25.30     10.23 o 
  -7   1   8      765.00      761.02     39.16 o 
  -6   1   8     4370.97     4651.06     84.69 o 
  -5   1   8     1132.06     1185.37     45.28 o 
  -4   1   8    16334.46    16127.30    195.38 o 
  -3   1   8      244.17      231.73     22.35 o 
  -2   1   8      126.15      178.59     17.70 o 
  -1   1   8      594.85      571.42     22.99 o 
   0   1   8    25539.83    26808.55    209.30 o 
   1   1   8      614.01      623.00     27.56 o 
   2   1   8     3276.56     3402.33     62.07 o 
   3   1   8      944.63     1011.76     44.73 o 
   4   1   8     5073.32     4812.28     77.27 o 
   5   1   8       78.47       84.62     20.60 o 
   6   1   8     6697.42     6531.08     96.73 o 
   7   1   8      543.47      577.25     35.01 o 
   8   1   8    16490.24    16368.47    169.25 o 
   9   1   8      378.45      378.61     25.29 o 
  10   1   8     1659.03     1559.52     66.37 o 
  11   1   8      302.93      300.61     34.31 o 
  12   1   8       22.16       29.15     26.32 o 
  13   1   8      128.10      196.26     48.24 o 
  14   1   8     1795.82     1851.41    113.56 o 
  15   1   8       28.15      102.21     54.38 o 
  16   1   8      336.71      414.07     88.55 o 
  17   1   8       19.43       -1.89     59.17 o 
 -21   2   8      184.77      155.88     64.29 o 
 -20   2   8      623.05      686.75     86.41 o 
 -19   2   8      954.89      899.64     58.79 o 
 -18   2   8     1114.11     1079.14     73.03 o 
 -17   2   8      326.38      333.97     63.25 o 
 -16   2   8      679.02      658.67     46.90 o 
 -15   2   8      391.20      371.45     37.26 o 
 -14   2   8     2378.54     2434.92     58.60 o 
 -13   2   8      788.18      820.19     40.15 o 
 -12   2   8      350.48      371.43     28.77 o 
 -11   2   8     1701.73     1722.20     47.22 o 
 -10   2   8      191.50      157.63     25.76 o 
  -9   2   8      556.43      581.30     30.65 o 
  -8   2   8    12013.19    11730.39    143.49 o 
  -7   2   8     1081.69     1067.70     41.13 o 
  -6   2   8      271.38      162.89     26.31 o 
  -5   2   8       45.77       29.06     16.71 o 
  -4   2   8     1612.36     1551.37     33.38 o 
  -3   2   8      590.67      634.21     43.23 o 
  -2   2   8     1663.23     1672.81     33.56 o 
  -1   2   8     4755.30     4840.35     75.44 o 
   0   2   8    15849.03    15089.16    449.11 o 
   1   2   8      673.05      617.94     33.09 o 
   2   2   8      419.93      526.31     43.92 o 
   3   2   8      391.81      390.07     28.73 o 
   4   2   8     6285.25     6227.23     74.49 o 
   5   2   8      126.85      143.02     23.81 o 
   6   2   8      518.89      592.51     34.76 o 
   7   2   8      937.82      842.01     52.59 o 
   8   2   8        6.50       -7.07     26.06 o 
   9   2   8      712.17      780.39     53.48 o 
  10   2   8     1421.05     1466.86     70.79 o 
  11   2   8      103.68      112.66     30.77 o 
  12   2   8     2629.06     2615.38     76.77 o 
  13   2   8       22.42       37.71     31.96 o 
  14   2   8      654.34      825.14     55.01 o 
  15   2   8       93.21      160.75     60.15 o 
  16   2   8      335.98      434.56    121.36 o 
 -20   3   8       27.12       30.70     36.82 o 
 -19   3   8       46.20       33.92     36.30 o 
 -18   3   8      943.58      964.94     61.29 o 
 -17   3   8      980.52      965.10     59.17 o 
 -16   3   8     1361.06     1264.54     63.11 o 
 -15   3   8     1373.77     1372.09     64.37 o 
 -14   3   8       29.11      -22.61     31.00 o 
 -13   3   8      375.31      340.75     55.54 o 
 -12   3   8     3047.96     3141.34     71.87 o 
 -11   3   8     2097.20     2193.44     60.47 o 
 -10   3   8     4153.69     4153.62     80.58 o 
  -9   3   8     2212.73     2220.27     57.87 o 
  -8   3   8      513.19      539.98     42.14 o 
  -7   3   8     2139.90     2132.83     66.10 o 
  -6   3   8     3844.09     4040.27     91.06 o 
  -5   3   8     4581.01     4658.57     84.42 o 
  -4   3   8     6649.87     6705.31     90.40 o 
  -3   3   8     1691.62     1603.72     36.52 o 
  -2   3   8       21.43       10.51     11.35 o 
  -1   3   8     1055.30     1208.99     50.04 o 
   0   3   8     8528.63     8925.33    104.20 o 
   1   3   8     1538.84     1552.12     47.54 o 
   2   3   8      875.19      897.92     41.65 o 
   3   3   8     3028.81     2941.33     84.63 o 
   4   3   8      674.19      670.28     35.58 o 
   5   3   8      113.40      130.05     22.27 o 
   6   3   8     2428.96     2479.71     66.85 o 
   7   3   8     2071.85     2256.87    121.09 o 
   8   3   8     4329.52     4287.04     90.53 o 
   9   3   8     1059.48     1054.11     67.15 o 
  10   3   8      497.61      491.09     66.65 o 
  11   3   8     1626.43     1478.95     98.69 o 
  12   3   8      117.45       44.94     33.33 o 
  13   3   8      574.15      597.72     51.70 o 
  14   3   8      470.27      462.13     54.90 o 
  15   3   8      229.75      294.92     44.62 o 
  16   3   8       65.11      139.81     68.05 o 
 -19   4   8     1112.84     1134.43     70.52 o 
 -18   4   8      179.43      207.86     42.70 o 
 -17   4   8      162.12      166.84     43.56 o 
 -16   4   8      274.61      216.48     43.60 o 
 -15   4   8      457.38      406.54     50.93 o 
 -14   4   8      953.42      985.30     65.70 o 
 -13   4   8     1275.17     1343.83    108.23 o 
 -12   4   8      687.69      708.16     54.99 o 
 -11   4   8     1843.41     1988.58     83.21 o 
 -10   4   8       57.90       58.53     24.41 o 
  -9   4   8     1224.43     1179.18     51.81 o 
  -8   4   8     3074.62     3046.23     62.58 o 
  -7   4   8     2046.67     2011.44     65.40 o 
  -6   4   8      113.41       67.63     26.68 o 
  -5   4   8       90.67       80.06     26.80 o 
  -4   4   8      770.76      680.55     35.14 o 
  -3   4   8      317.28      342.00     23.60 o 
  -2   4   8      891.03      881.95     33.90 o 
  -1   4   8     3980.76     3982.18     66.36 o 
   0   4   8     2248.38     2343.77     79.14 o 
   1   4   8     1255.33     1284.15     51.29 o 
   2   4   8       82.11       94.42     24.67 o 
   3   4   8      858.48      815.95     56.15 o 
   4   4   8     2022.34     2003.14     61.34 o 
   5   4   8      156.33      205.09     30.55 o 
   6   4   8      368.98      355.08     37.27 o 
   7   4   8     1610.30     1554.19     83.65 o 
   8   4   8      225.23      227.97     36.30 o 
   9   4   8      832.13      844.35     54.60 o 
  10   4   8      185.22      198.96     36.40 o 
  11   4   8      214.02      199.77     38.99 o 
  12   4   8      699.15      678.58     54.66 o 
  13   4   8       93.62       95.00     38.03 o 
  14   4   8      237.37      282.17     47.01 o 
 -18   5   8      116.52      192.85     50.72 o 
 -17   5   8      544.84      480.54     60.95 o 
 -16   5   8      408.65      401.73     53.59 o 
 -15   5   8      686.21      762.19     64.42 o 
 -14   5   8      120.76      106.32     41.05 o 
 -13   5   8      303.17      376.33     73.42 o 
 -12   5   8      222.10      243.78     44.95 o 
 -11   5   8     1202.04     1228.25     78.26 o 
 -10   5   8      438.21      430.88     49.94 o 
  -9   5   8     1482.44     1550.98     77.69 o 
  -8   5   8     1607.84     1623.24     59.38 o 
  -7   5   8     1484.44     1640.28     95.79 o 
  -6   5   8      951.01      996.60     88.78 o 
  -5   5   8     3380.54     3474.78     90.98 o 
  -4   5   8      532.68      471.68     44.14 o 
  -3   5   8      989.67     1103.55     62.41 o 
  -2   5   8      536.94      588.36     82.30 o 
  -1   5   8     1393.77     1442.18     83.91 o 
   0   5   8     2140.27     2085.02     54.11 o 
   1   5   8     1056.97     1086.43     50.37 o 
   2   5   8      403.64      368.56     35.28 o 
   3   5   8     2271.75     2345.57     67.26 o 
   4   5   8       35.05       33.90     26.74 o 
   5   5   8       78.26       65.80     28.36 o 
   6   5   8      181.64      181.35     34.24 o 
   7   5   8     1739.28     1759.92     71.33 o 
   8   5   8      471.45      515.58     47.21 o 
   9   5   8     1103.49     1127.21     64.65 o 
  10   5   8      711.75      752.71     57.93 o 
  11   5   8     1363.66     1369.27     73.70 o 
  12   5   8      186.38      125.57     40.18 o 
  13   5   8      653.55      715.36     60.32 o 
 -15   6   8      208.71      317.62     55.68 o 
 -14   6   8       82.97       44.34     43.13 o 
 -13   6   8      911.53     1004.59     75.69 o 
 -12   6   8      507.75      484.17     58.38 o 
 -11   6   8     1211.91     1104.28     92.04 o 
 -10   6   8        2.40      -10.99     36.48 o 
  -9   6   8      371.39      396.05     59.54 o 
  -8   6   8       75.48       67.30     44.46 o 
  -7   6   8      463.33      497.74     49.26 o 
  -6   6   8      113.01      113.80     29.45 o 
  -5   6   8      430.14      430.54     45.68 o 
  -4   6   8      514.67      457.07     47.99 o 
  -3   6   8      138.38      173.08     38.62 o 
  -2   6   8      285.94      306.15     44.13 o 
  -1   6   8     1233.80     1317.77     78.31 o 
   0   6   8       13.21       24.30     39.66 o 
   1   6   8      401.71      397.19     38.61 o 
   2   6   8       81.30      111.83     29.87 o 
   3   6   8     1144.46     1162.27     61.87 o 
   4   6   8      639.84      694.32     49.84 o 
   5   6   8      649.40      755.97     53.43 o 
   6   6   8       57.73       53.39     31.21 o 
   7   6   8      750.04      777.30     55.52 o 
   8   6   8      141.49      119.40     37.81 o 
   9   6   8      707.65      693.02     99.00 o 
  10   6   8      128.52       91.80     39.69 o 
 -12   7   8      118.30       74.89     48.65 o 
 -11   7   8      314.31      356.52     69.19 o 
 -10   7   8       43.39       22.67    100.85 o 
  -9   7   8     1056.30     1075.40     91.68 o 
  -8   7   8      423.64      381.24     67.94 o 
  -7   7   8      582.98      490.61    106.95 o 
  -6   7   8      114.69      147.48     54.73 o 
  -5   7   8     1314.06     1451.76    121.96 o 
  -4   7   8      301.72      387.28     65.26 o 
  -3   7   8      307.03      345.62     54.83 o 
  -2   7   8      123.57       92.59     39.33 o 
  -1   7   8     1149.65      992.59     85.56 o 
   0   7   8      177.11      106.95     54.97 o 
   1   7   8      725.30      723.35     76.01 o 
   2   7   8      233.39      116.59     49.71 o 
   3   7   8      846.30      795.35     84.59 o 
   4   7   8       34.02       82.78     50.24 o 
   5   7   8      104.64      153.73     38.69 o 
   6   7   8       49.16       74.32     38.14 o 
   7   7   8      706.69      671.43     57.80 o 
 -21   0   9      248.56      199.21     87.87 o 
 -19   0   9      896.05      833.49    122.38 o 
 -17   0   9      326.50      396.97     91.41 o 
 -15   0   9      180.65      126.71     64.34 o 
 -13   0   9       26.34       38.22     21.30 o 
 -11   0   9     3628.64     3530.16    100.06 o 
  -9   0   9       19.74       24.51     19.84 o 
  -7   0   9     1178.64     1168.97     80.70 o 
  -5   0   9     1005.15      949.45     73.43 o 
  -3   0   9      370.84      377.31     33.53 o 
  -1   0   9     5076.41     4845.68    141.99 o 
   1   0   9     1805.04     1662.99     59.65 o 
   3   0   9      249.90      274.52     62.68 o 
   5   0   9     3326.49     3289.30    155.50 o 
   7   0   9      593.44      635.22     42.71 o 
   9   0   9     7318.37     7321.73    147.33 o 
  11   0   9     1399.36     1517.18    136.50 o 
  13   0   9      317.13      439.72     94.95 o 
  15   0   9      260.06      218.86     95.74 o 
 -22   1   9        1.21       -7.94     57.58 o 
 -21   1   9      387.14      370.51    118.64 o 
 -20   1   9        8.17      105.47     83.52 o 
 -19   1   9       99.22       44.23     52.01 o 
 -18   1   9       94.99      110.45     50.30 o 
 -17   1   9       64.79      101.21     33.95 o 
 -16   1   9       26.92       52.62     27.33 o 
 -15   1   9      688.46      750.18     43.76 o 
 -14   1   9       47.61       50.29     29.10 o 
 -13   1   9       31.12      -15.77     20.48 o 
 -12   1   9      186.42      177.01     25.80 o 
 -11   1   9       91.81       70.90     26.18 o 
 -10   1   9       74.81       71.24     13.75 o 
  -9   1   9     1782.19     1659.08     32.49 o 
  -8   1   9      383.15      401.59     21.35 o 
  -7   1   9     1055.57     1128.72     60.58 o 
  -6   1   9      202.48      203.21     26.54 o 
  -5   1   9      123.17      126.76     21.77 o 
  -4   1   9      354.82      346.38     35.02 o 
  -3   1   9      216.46      192.82     23.08 o 
  -2   1   9       51.03       68.96     16.03 o 
  -1   1   9      932.40      931.34     36.82 o 
   0   1   9      590.30      592.05     26.77 o 
   1   1   9     2033.90     2434.64     66.66 o 
   2   1   9      127.22      141.97     21.78 o 
   3   1   9     4414.66     4453.54     76.30 o 
   4   1   9       27.07       24.36     19.39 o 
   5   1   9       72.41       73.12     21.46 o 
   6   1   9      174.96      187.61     24.93 o 
   7   1   9       16.57       23.27     20.78 o 
   8   1   9      316.49      301.23     28.19 o 
   9   1   9     2781.90     2681.32     70.55 o 
  10   1   9      143.79      129.99     29.93 o 
  11   1   9     1774.65     1776.12     62.41 o 
  12   1   9       54.46       69.32     29.42 o 
  13   1   9      996.46     1000.52     88.33 o 
  14   1   9       35.74       72.82     54.96 o 
  15   1   9      152.76      123.48     59.51 o 
  16   1   9        0.90      -30.21     55.05 o 
 -21   2   9      103.48       53.50     55.84 o 
 -20   2   9       15.71      -35.39     51.65 o 
 -19   2   9      830.68      855.31     57.27 o 
 -18   2   9       69.60       47.51     32.76 o 
 -17   2   9      281.49      312.48     41.15 o 
 -16   2   9      310.85      257.98     35.69 o 
 -15   2   9      227.57      258.80     34.87 o 
 -14   2   9      422.87      445.21     32.97 o 
 -13   2   9      118.21       98.08     22.96 o 
 -12   2   9      399.07      342.56     28.91 o 
 -11   2   9     2024.16     2047.76     57.93 o 
 -10   2   9      764.97      755.92     52.90 o 
  -9   2   9        4.20      -23.57     16.94 o 
  -8   2   9      472.83      460.74     36.66 o 
  -7   2   9      402.05      344.85     31.48 o 
  -6   2   9      119.13       89.63     23.26 o 
  -5   2   9      330.52      337.27     21.75 o 
  -4   2   9      689.67      650.70     24.87 o 
  -3   2   9      122.95      140.51     15.72 o 
  -2   2   9       76.21       74.70     12.87 o 
  -1   2   9     3592.81     3433.70     65.11 o 
   0   2   9      522.55      507.19     48.13 o 
   1   2   9     1879.57     1791.44     43.98 o 
   2   2   9      486.46      519.96     33.17 o 
   3   2   9      779.89      791.13     38.80 o 
   4   2   9      498.26      546.15     34.51 o 
   5   2   9     2527.92     2503.08     61.02 o 
   6   2   9       54.30       58.83     23.04 o 
   7   2   9      323.93      306.72     38.67 o 
   8   2   9      843.62      905.66     59.49 o 
   9   2   9     3101.20     2948.78     88.63 o 
  10   2   9      202.91      227.78     35.27 o 
  11   2   9      593.15      566.01     46.38 o 
  12   2   9      433.66      483.08     44.91 o 
  13   2   9      395.94      421.32     44.37 o 
  14   2   9      233.00      243.53     46.99 o 
  15   2   9       75.51       62.27     60.00 o 
  16   2   9      342.21      369.72     75.20 o 
 -20   3   9      127.98       89.66     39.48 o 
 -19   3   9        7.10       -9.71     34.01 o 
 -18   3   9      586.36      597.64     60.70 o 
 -17   3   9       64.02       20.76     32.54 o 
 -16   3   9       26.38       -9.44     28.29 o 
 -15   3   9      325.35      325.22     40.07 o 
 -14   3   9      275.84      270.51     36.84 o 
 -13   3   9      148.10      111.13     25.63 o 
 -12   3   9     1455.50     1523.94     50.20 o 
 -11   3   9       56.67       31.68     22.38 o 
 -10   3   9      413.08      364.54     29.54 o 
  -9   3   9      889.40      921.53     43.71 o 
  -8   3   9     1864.32     1996.02     66.73 o 
  -7   3   9      720.30      711.18     45.11 o 
  -6   3   9     2346.30     2425.07     61.94 o 
  -5   3   9      198.12      194.16     16.89 o 
  -4   3   9      615.68      650.26     26.10 o 
  -3   3   9      250.74      251.48     18.84 o 
  -2   3   9      761.86      735.16     35.41 o 
  -1   3   9      660.95      633.44     35.01 o 
   0   3   9     2922.33     2895.96     64.36 o 
   1   3   9      949.32      900.00     76.48 o 
   2   3   9     1349.68     1295.13     51.83 o 
   3   3   9     2732.12     2790.00     57.63 o 
   4   3   9       86.93      109.63     21.91 o 
   5   3   9      159.60      205.46     34.92 o 
   6   3   9     1263.93     1315.06    119.15 o 
   7   3   9      439.97      473.14     47.12 o 
   8   3   9      890.72      831.42     58.31 o 
   9   3   9     2070.12     1982.44     77.88 o 
  10   3   9     1254.94     1238.38     73.12 o 
  11   3   9     1608.30     1572.85    100.63 o 
  12   3   9      224.91      227.39     40.56 o 
  13   3   9      395.64      355.92     46.39 o 
  14   3   9      102.64       90.24     37.88 o 
  15   3   9      106.84       88.28     38.12 o 
 -19   4   9      537.14      664.55     59.89 o 
 -18   4   9      105.79      107.56     40.79 o 
 -17   4   9      218.33      130.60     40.36 o 
 -16   4   9      640.59      671.06     88.27 o 
 -15   4   9      122.02      207.55     43.85 o 
 -14   4   9      833.83      808.60     84.88 o 
 -13   4   9      413.66      349.50     45.94 o 
 -12   4   9      239.61      247.79     41.66 o 
 -11   4   9     1069.20     1157.87     53.44 o 
 -10   4   9     1557.35     1553.50     57.07 o 
  -9   4   9        5.32       30.78     23.65 o 
  -8   4   9     1035.70      930.74     68.36 o 
  -7   4   9      113.52      105.29     29.86 o 
  -6   4   9      367.54      455.06     41.30 o 
  -5   4   9       91.22       90.21     29.82 o 
  -4   4   9     1200.01     1210.99     59.93 o 
  -3   4   9      260.66      281.33     22.64 o 
  -2   4   9      900.37      893.03     35.38 o 
  -1   4   9     1837.43     1924.56     47.58 o 
   0   4   9       66.95       74.66     20.93 o 
   1   4   9     1067.51     1052.59     43.66 o 
   2   4   9     1513.85     1445.56     52.54 o 
   3   4   9      429.96      450.94     36.76 o 
   4   4   9      568.41      599.11     41.98 o 
   5   4   9     1245.79     1256.17     57.92 o 
   6   4   9      788.68      787.53     53.97 o 
   7   4   9      593.86      689.14     48.82 o 
   8   4   9      930.72     1012.64     58.27 o 
   9   4   9      480.44      485.67     45.46 o 
  10   4   9      221.60      241.02     40.14 o 
  11   4   9      350.88      339.32     51.72 o 
  12   4   9      372.92      243.58     49.99 o 
  13   4   9      295.12      304.69     47.17 o 
  14   4   9      327.23      244.95     51.28 o 
 -17   5   9       33.40        2.61     40.10 o 
 -16   5   9      301.86      354.76     83.97 o 
 -15   5   9      149.75      228.69     53.71 o 
 -14   5   9      222.70      272.36     49.93 o 
 -13   5   9      474.38      522.39     55.93 o 
 -12   5   9      977.91      882.84     65.48 o 
 -11   5   9      330.80      322.64     47.02 o 
 -10   5   9      871.22      832.88     61.66 o 
  -9   5   9      651.83      662.67     57.90 o 
  -8   5   9     1437.75     1567.55     84.65 o 
  -7   5   9     1129.48     1140.48     62.00 o 
  -6   5   9     2223.13     2181.25     75.31 o 
  -5   5   9       62.72       73.55     31.28 o 
  -4   5   9      234.88      266.48     55.58 o 
  -3   5   9      254.81      226.69     38.30 o 
  -2   5   9     1874.31     1871.19     72.41 o 
  -1   5   9      151.71      164.76     24.83 o 
   0   5   9     1713.88     1647.09     50.16 o 
   1   5   9      435.97      467.78     37.29 o 
   2   5   9     2304.26     2338.45     66.62 o 
   3   5   9      456.74      507.36     41.53 o 
   4   5   9      270.89      281.41     39.49 o 
   5   5   9      169.58       98.81     31.38 o 
   6   5   9     1267.96     1165.81     61.48 o 
   7   5   9      471.24      540.60     47.75 o 
   8   5   9     1007.94     1029.41     67.15 o 
   9   5   9      534.24      598.46     83.67 o 
  10   5   9     1787.73     1683.80     80.18 o 
  11   5   9      412.31      391.01     49.86 o 
  12   5   9      369.54      401.95     51.98 o 
 -15   6   9      126.29       74.42     45.94 o 
 -14   6   9      438.84      516.55     62.96 o 
 -13   6   9      405.66      351.53     55.78 o 
 -12   6   9      793.36      727.30     66.91 o 
 -11   6   9      552.92      464.18     68.25 o 
 -10   6   9      528.24      662.48    127.42 o 
  -9   6   9       17.97       13.10     44.08 o 
  -8   6   9      310.70      209.08     82.46 o 
  -7   6   9       46.12       42.68     26.35 o 
  -6   6   9      943.82      980.10     63.49 o 
  -5   6   9        4.88       22.16     42.89 o 
  -4   6   9      374.73      399.06     53.78 o 
  -3   6   9      264.86      258.09     57.33 o 
  -2   6   9      960.67      877.37     62.91 o 
  -1   6   9      673.17      746.67     60.57 o 
   0   6   9      223.35      255.37     60.29 o 
   1   6   9      477.35      549.84     69.22 o 
   2   6   9     1815.04     1830.36     78.88 o 
   3   6   9       38.75        8.21     28.31 o 
   4   6   9      398.73      389.41     55.56 o 
   5   6   9      127.30      127.49     44.29 o 
   6   6   9      872.96      900.90     59.10 o 
   7   6   9      518.22      472.20     52.18 o 
   8   6   9      773.41      739.44     57.81 o 
   9   6   9        7.86       34.00     35.48 o 
 -11   7   9      191.12      182.66    200.49 o 
 -10   7   9     1368.87     1352.18    152.13 o 
  -9   7   9        5.04      -43.41     45.01 o 
  -8   7   9     1229.15     1139.71    112.18 o 
  -7   7   9      392.19      339.37     81.68 o 
  -6   7   9     1047.94     1032.99    131.70 o 
  -5   7   9        3.68       12.67     37.04 o 
  -4   7   9      322.09      357.46     83.88 o 
  -3   7   9        8.43      -26.80     34.53 o 
  -2   7   9     1493.18     1403.55     98.97 o 
  -1   7   9      153.15      107.48     49.78 o 
   0   7   9      398.31      419.20     85.49 o 
   1   7   9       22.83       66.32     50.22 o 
   2   7   9     1588.40     1503.98    107.39 o 
   3   7   9       63.61      123.62     52.82 o 
   4   7   9      226.25      230.37     58.91 o 
   5   7   9       94.25       72.74     52.34 o 
   6   7   9      702.98      644.13     56.79 o 
 -22   0  10      730.15      514.01    117.81 o 
 -20   0  10      120.78      221.21     87.36 o 
 -18   0  10     1635.53     1508.67    149.82 o 
 -16   0  10     1387.47     1400.37    133.06 o 
 -14   0  10      495.61      635.14     92.42 o 
 -12   0  10     3760.44     3708.13     74.86 o 
 -10   0  10    11720.72    11813.95    191.02 o 
  -8   0  10      387.70      335.56     54.10 o 
  -6   0  10      473.02      489.45     55.60 o 
  -4   0  10     5591.68     5091.27    113.43 o 
  -2   0  10       45.79       41.73     22.22 o 
   0   0  10    10484.80     9912.43    169.44 o 
   2   0  10      775.73      754.86     78.29 o 
   4   0  10       30.23       13.51     22.26 o 
   6   0  10     1560.17     1475.46     58.71 o 
   8   0  10     2441.70     2460.50     84.04 o 
  10   0  10      567.43      572.84     46.86 o 
  12   0  10       93.54       64.03     72.13 o 
  14   0  10      962.21      900.46    129.25 o 
  16   0  10      997.73     1122.76    145.97 o 
 -22   1  10      128.30      201.86    133.88 o 
 -21   1  10      166.29      119.99     67.37 o 
 -20   1  10      334.22      251.60     66.11 o 
 -19   1  10       83.08      122.22     55.59 o 
 -18   1  10     1485.06     1558.47    107.94 o 
 -17   1  10       46.46       40.46     48.51 o 
 -16   1  10      109.29      169.52     33.91 o 
 -15   1  10       71.91       47.87     24.42 o 
 -14   1  10      753.39      731.83     41.97 o 
 -13   1  10       88.98       44.89     27.70 o 
 -12   1  10      686.23      664.57     37.71 o 
 -11   1  10      336.18      335.40     42.20 o 
 -10   1  10       68.50       81.12     20.90 o 
  -9   1  10       88.28       99.08     15.95 o 
  -8   1  10     8604.01     8573.25    136.13 o 
  -7   1  10       95.86       94.67     24.14 o 
  -6   1  10     1587.54     1564.96     52.19 o 
  -5   1  10       84.12       92.08     21.36 o 
  -4   1  10     4308.65     4100.37     78.40 o 
  -3   1  10     1519.92     1548.98     47.13 o 
  -2   1  10     3049.43     2992.08     83.01 o 
  -1   1  10      591.13      573.31     25.34 o 
   0   1  10     5215.60     5288.06     64.40 o 
   1   1  10      499.25      550.78     28.72 o 
   2   1  10       32.96       29.70     19.40 o 
   3   1  10      392.70      403.46     31.58 o 
   4   1  10     7072.19     7021.14    104.88 o 
   5   1  10      409.54      437.52     33.88 o 
   6   1  10       23.34       12.18     25.66 o 
   7   1  10      398.37      452.84     32.23 o 
   8   1  10     1637.41     1511.58     49.22 o 
   9   1  10      121.67      151.69     31.10 o 
  10   1  10      710.08      735.05     58.62 o 
  11   1  10       21.09       -3.54     26.59 o 
  12   1  10     1923.43     1823.71     91.13 o 
  13   1  10        1.76      -11.61     50.27 o 
  14   1  10      767.38      790.06     87.48 o 
  15   1  10      100.38       72.09     63.14 o 
 -21   2  10       55.32      103.77     58.98 o 
 -20   2  10       18.48       18.14     52.37 o 
 -19   2  10      175.66      171.52     57.11 o 
 -18   2  10      806.85      833.27     54.08 o 
 -17   2  10      655.12      672.77     55.35 o 
 -16   2  10     1113.33     1223.25     89.96 o 
 -15   2  10      128.11      143.51     27.15 o 
 -14   2  10      410.19      368.79     32.19 o 
 -13   2  10       80.63       22.09     25.35 o 
 -12   2  10     2298.72     2323.53     57.11 o 
 -11   2  10      894.56      895.58     40.50 o 
 -10   2  10     8753.33     8635.55    108.45 o 
  -9   2  10      897.79      937.26    100.32 o 
  -8   2  10      182.16      229.26     31.11 o 
  -7   2  10     1136.40     1073.20     77.27 o 
  -6   2  10      473.41      475.93     22.37 o 
  -5   2  10      576.17      620.83     27.78 o 
  -4   2  10     4570.65     4559.04     68.16 o 
  -3   2  10      388.76      420.17     21.83 o 
  -2   2  10      113.42      124.29     20.47 o 
  -1   2  10     1200.72     1209.19     43.28 o 
   0   2  10     6725.48     6692.41    118.89 o 
   1   2  10     4536.16     4464.93     71.45 o 
   2   2  10      824.80      819.83     40.66 o 
   3   2  10      484.56      401.64     32.59 o 
   4   2  10      152.17      189.05     26.63 o 
   5   2  10     1100.10     1146.52     55.62 o 
   6   2  10     1458.06     1466.81     53.40 o 
   7   2  10      752.53      825.18     72.60 o 
   8   2  10     1355.09     1186.64     65.76 o 
   9   2  10      228.16      185.37     38.79 o 
  10   2  10      590.59      526.53     51.29 o 
  11   2  10     1281.16     1397.93     67.15 o 
  12   2  10      391.49      379.81     43.39 o 
  13   2  10      289.25      320.19     43.48 o 
  14   2  10      806.84      742.54     85.96 o 
  15   2  10      229.69      122.19     63.42 o 
 -20   3  10      120.68      158.89     76.95 o 
 -19   3  10      496.18      496.40     50.07 o 
 -18   3  10      714.26      671.63     59.88 o 
 -17   3  10       96.63       91.81     34.90 o 
 -16   3  10       49.19       48.99     32.45 o 
 -15   3  10      122.02      114.76     32.81 o 
 -14   3  10      431.76      438.52     41.25 o 
 -13   3  10      672.99      687.09     40.16 o 
 -12   3  10     1125.24     1131.41     48.04 o 
 -11   3  10     1176.60     1172.31     53.30 o 
 -10   3  10      562.25      563.22     35.30 o 
  -9   3  10      485.43      539.24     55.73 o 
  -8   3  10     4318.94     4579.30    138.17 o 
  -7   3  10      981.05     1020.51     52.29 o 
  -6   3  10     1889.67     1966.43     54.91 o 
  -5   3  10       38.32       49.13     19.89 o 
  -4   3  10     1057.54     1085.17     44.11 o 
  -3   3  10     3506.47     3513.20     69.30 o 
  -2   3  10     1653.20     1692.16     49.65 o 
  -1   3  10      868.21      901.91     41.63 o 
   0   3  10     2270.63     2313.18     60.55 o 
   1   3  10     1170.92     1264.37     69.42 o 
   2   3  10      194.88      175.78     26.35 o 
   3   3  10      960.05      994.60     55.25 o 
   4   3  10     2985.86     3011.48    131.92 o 
   5   3  10     1443.74     1468.76     69.18 o 
   6   3  10       71.62       36.37     30.67 o 
   7   3  10     1218.91     1255.20     69.45 o 
   8   3  10      593.66      642.19     55.63 o 
   9   3  10     1071.85     1044.52     67.76 o 
  10   3  10      687.64      681.58     59.36 o 
  11   3  10      210.58      246.78     63.17 o 
  12   3  10      910.25      881.52     62.07 o 
  13   3  10        6.64       56.10     37.58 o 
  14   3  10      355.59      321.11     47.23 o 
 -19   4  10      217.29      205.68     45.27 o 
 -18   4  10      118.22      106.40     39.63 o 
 -17   4  10      765.28      852.66     70.51 o 
 -16   4  10      359.99      387.58     45.74 o 
 -15   4  10      229.01      228.56     39.41 o 
 -14   4  10      898.26      911.49     69.56 o 
 -13   4  10       38.85       28.70     31.61 o 
 -12   4  10      256.74      267.28     38.42 o 
 -11   4  10     1385.80     1454.74     61.96 o 
 -10   4  10     2003.87     2129.50     78.12 o 
  -9   4  10     1850.23     1773.00     60.39 o 
  -8   4  10       66.89       89.66     31.69 o 
  -7   4  10     1301.42     1370.61     62.26 o 
  -6   4  10      303.90      314.51     38.66 o 
  -5   4  10      502.76      474.66     51.77 o 
  -4   4  10     1206.84     1221.54    107.05 o 
  -3   4  10      787.81      879.69     55.96 o 
  -2   4  10       89.72       89.76     24.03 o 
  -1   4  10      672.14      689.19     35.03 o 
   0   4  10      795.37      832.47     57.41 o 
   1   4  10     5187.43     5232.07    103.51 o 
   2   4  10      553.62      550.24     39.66 o 
   3   4  10      138.03      122.67     36.66 o 
   4   4  10      734.25      754.24     47.27 o 
   5   4  10     1295.11     1386.15     69.58 o 
   6   4  10      480.29      450.58     56.20 o 
   7   4  10      592.59      669.70     58.27 o 
   8   4  10      156.01      197.60     43.63 o 
   9   4  10      255.58      310.65     49.43 o 
  10   4  10      122.22       95.77     39.91 o 
  11   4  10     1845.19     1951.59     94.22 o 
  12   4  10     1109.38     1036.31     97.33 o 
  13   4  10      781.10      634.23     78.01 o 
 -17   5  10      306.42      319.70     49.37 o 
 -16   5  10      159.61       82.24     41.18 o 
 -15   5  10      136.32      152.65     65.78 o 
 -14   5  10        3.77        4.53     36.85 o 
 -13   5  10      771.23      716.94     69.77 o 
 -12   5  10      532.42      565.74     68.27 o 
 -11   5  10     1410.80     1415.05     94.90 o 
 -10   5  10     1045.69      985.08     99.24 o 
  -9   5  10      791.24      865.23     75.54 o 
  -8   5  10      513.68      545.56     48.81 o 
  -7   5  10      863.19      915.18     80.08 o 
  -6   5  10      561.96      617.33     51.63 o 
  -5   5  10      162.81      161.00     36.24 o 
  -4   5  10      324.90      379.19     44.87 o 
  -3   5  10     2374.00     2321.43     80.76 o 
  -2   5  10      383.06      349.07     45.65 o 
  -1   5  10      306.83      279.72     66.75 o 
   0   5  10      892.39      990.48     45.47 o 
   1   5  10     1386.68     1546.82     59.30 o 
   2   5  10       72.76       31.24     22.66 o 
   3   5  10      480.30      476.11     40.48 o 
   4   5  10      322.68      349.48     53.49 o 
   5   5  10     1397.11     1395.58     66.04 o 
   6   5  10       68.33       98.42     32.94 o 
   7   5  10      503.90      481.35     47.21 o 
   8   5  10      834.28      902.23     72.75 o 
   9   5  10     1494.83     1484.23    100.66 o 
  10   5  10      176.77      125.67     39.61 o 
  11   5  10      402.26      423.75     61.51 o 
 -14   6  10      705.09      719.52     69.99 o 
 -13   6  10      408.80      376.12     55.94 o 
 -12   6  10       59.80       72.01     98.72 o 
 -11   6  10      197.92      238.16     57.86 o 
 -10   6  10       25.77      -59.41     39.61 o 
  -9   6  10      614.25      579.85     70.52 o 
  -8   6  10        2.10      -11.26     43.39 o 
  -7   6  10     1364.26     1347.95     87.57 o 
  -6   6  10      176.73      182.53     40.44 o 
  -5   6  10      455.18      522.48     53.25 o 
  -4   6  10       99.90      106.31     37.92 o 
  -3   6  10      500.73      477.01     53.43 o 
  -2   6  10        4.92      -32.74     33.31 o 
  -1   6  10      635.50      608.70    115.54 o 
   0   6  10       71.15       11.95     44.71 o 
   1   6  10     2767.04     2529.17    158.03 o 
   2   6  10      317.56      231.84     56.38 o 
   3   6  10       84.77      136.58     40.43 o 
   4   6  10      556.43      559.73     47.32 o 
   5   6  10      816.36      845.44     63.30 o 
   6   6  10      200.88      210.91     44.56 o 
   7   6  10      113.01      156.36     39.19 o 
   8   6  10      153.45      118.97     39.37 o 
 -10   7  10      279.88      252.85     65.70 o 
  -9   7  10     1149.09     1050.61    132.81 o 
  -8   7  10       47.01      134.87     57.59 o 
  -7   7  10      314.88      389.46     66.54 o 
  -6   7  10      365.11      362.31     85.19 o 
  -5   7  10      439.40      511.31     56.75 o 
  -4   7  10      369.03      286.51     50.46 o 
  -3   7  10     1049.67      920.73     70.67 o 
  -2   7  10      273.49      339.99     52.52 o 
  -1   7  10      346.22      419.43     76.26 o 
   0   7  10      201.39      121.60    100.99 o 
   1   7  10      946.99      836.30     84.49 o 
   2   7  10       62.68       30.20     48.34 o 
   3   7  10      206.69      222.01     58.88 o 
   4   7  10      104.14       74.68     54.96 o 
 -21   0  11      206.22      304.88    100.93 o 
 -19   0  11     1212.69     1294.64    145.13 o 
 -17   0  11      400.10      362.99     87.34 o 
 -15   0  11     4422.68     4609.03    204.91 o 
 -13   0  11      995.33     1032.62    108.07 o 
 -11   0  11      184.27      180.09     30.17 o 
  -9   0  11     3494.53     3436.91    140.09 o 
  -7   0  11    18708.92    17824.15    391.62 o 
  -5   0  11      199.51      225.68     33.49 o 
  -3   0  11     3313.41     3300.14    138.26 o 
  -1   0  11     7926.27     8089.03    241.52 o 
   1   0  11     6614.12     6495.01    201.53 o 
   3   0  11    16128.85    16344.73    377.58 o 
   5   0  11     3811.21     3744.05     89.68 o 
   7   0  11       19.98       21.24     27.46 o 
   9   0  11     1379.94     1435.07     64.24 o 
  11   0  11    11692.79    11292.28    353.98 o 
  13   0  11        3.35       15.20     79.19 o 
  15   0  11     3270.01     3069.09    203.25 o 
 -21   1  11     1825.79     2040.49    133.82 o 
 -20   1  11        7.57      -34.64     52.29 o 
 -19   1  11     2298.79     2431.12    160.59 o 
 -18   1  11      114.81       91.71     51.32 o 
 -17   1  11     1190.45     1396.39     99.93 o 
 -16   1  11       77.21       40.33     46.96 o 
 -15   1  11      722.48      772.57     64.40 o 
 -14   1  11       79.02       90.43     24.98 o 
 -13   1  11      235.43      209.56     38.96 o 
 -12   1  11      281.76      328.64     31.99 o 
 -11   1  11    17073.41    17116.91    197.08 o 
 -10   1  11      396.08      412.60     31.88 o 
  -9   1  11       83.92      115.46     37.06 o 
  -8   1  11      253.45      252.75     30.89 o 
  -7   1  11     1087.44     1071.96     49.65 o 
  -6   1  11      402.37      390.42     32.77 o 
  -5   1  11     3689.68     3648.23     77.45 o 
  -4   1  11      582.02      521.59     33.14 o 
  -3   1  11    10149.90     9755.86    121.94 o 
  -2   1  11      411.31      455.74     26.97 o 
  -1   1  11     6701.23     6451.08     82.37 o 
   0   1  11      323.15      268.80     24.03 o 
   1   1  11    10891.75    10786.83    123.53 o 
   2   1  11      308.35      322.02     30.83 o 
   3   1  11     1491.62     1478.23     56.22 o 
   4   1  11      156.88      128.73     25.98 o 
   5   1  11      111.68       48.53     23.42 o 
   6   1  11      171.63      185.22     28.32 o 
   7   1  11    12893.44    13124.15    152.74 o 
   8   1  11      320.81      354.65     37.38 o 
   9   1  11     1745.55     1878.32     88.47 o 
  10   1  11       19.94       -3.35     35.64 o 
  11   1  11     1846.93     1847.00     69.35 o 
  12   1  11      178.95       98.59     55.69 o 
  13   1  11      142.40       67.70     56.57 o 
  14   1  11      125.94      165.50     64.35 o 
  15   1  11     1155.98     1186.15    183.48 o 
 -21   2  11      322.51      171.21     64.37 o 
 -20   2  11      310.79      218.08     64.78 o 
 -19   2  11      842.65      813.14     90.34 o 
 -18   2  11      305.30      247.46     59.71 o 
 -17   2  11      332.56      344.09     39.82 o 
 -16   2  11       99.00      153.78     40.73 o 
 -15   2  11     2173.54     2366.52     62.25 o 
 -14   2  11     1149.65     1170.94     55.36 o 
 -13   2  11      399.27      430.17     33.63 o 
 -12   2  11      809.05      814.97     40.41 o 
 -11   2  11       48.24       78.72     24.34 o 
 -10   2  11      769.49      801.88     42.23 o 
  -9   2  11     1812.49     1822.78     65.25 o 
  -8   2  11     1864.05     1889.48     63.98 o 
  -7   2  11     8323.82     8304.58    135.60 o 
  -6   2  11     1750.42     1769.56     58.47 o 
  -5   2  11       22.52       50.38     16.39 o 
  -4   2  11      794.57      842.98     39.94 o 
  -3   2  11     1734.66     1653.20     59.87 o 
  -2   2  11      779.91      839.38     39.92 o 
  -1   2  11     4017.95     3840.18     74.35 o 
   0   2  11     2366.25     2394.57     60.49 o 
   1   2  11     4190.45     4141.10     71.16 o 
   2   2  11      277.54      274.20     30.11 o 
   3   2  11     8494.01     8335.60    121.79 o 
   4   2  11     1677.30     1755.60     56.04 o 
   5   2  11     2478.39     2547.41     66.07 o 
   6   2  11      318.10      359.25     43.65 o 
   7   2  11       80.02       68.46     42.31 o 
   8   2  11       89.60       85.07     34.09 o 
   9   2  11      548.15      624.26     54.73 o 
  10   2  11     1308.00     1234.68     64.10 o 
  11   2  11     6804.08     6800.06    129.29 o 
  12   2  11      703.09      690.35     53.88 o 
  13   2  11       43.95       88.92     40.64 o 
  14   2  11      118.08      200.16     86.63 o 
 -20   3  11       12.05       -0.10     55.04 o 
 -19   3  11     1014.75     1060.70     65.15 o 
 -18   3  11      729.70      683.77     54.02 o 
 -17   3  11      660.16      632.58     82.45 o 
 -16   3  11      564.14      532.44     46.88 o 
 -15   3  11      240.05      325.75     39.31 o 
 -14   3  11      707.74      750.58     49.73 o 
 -13   3  11      252.91      236.87     32.48 o 
 -12   3  11      596.95      591.65     43.67 o 
 -11   3  11     5058.62     4924.05     95.37 o 
 -10   3  11     1404.01     1395.93     54.15 o 
  -9   3  11       67.07       90.40     30.63 o 
  -8   3  11     1756.07     1734.97     65.24 o 
  -7   3  11      285.51      262.63     33.23 o 
  -6   3  11     1605.17     1588.55     57.41 o 
  -5   3  11     1356.35     1233.03     58.98 o 
  -4   3  11     2213.15     2243.81     72.88 o 
  -3   3  11     2084.80     2100.26     68.36 o 
  -2   3  11      483.66      556.00     43.89 o 
  -1   3  11     2043.47     2048.25     57.36 o 
   0   3  11     2453.32     2499.10     64.99 o 
   1   3  11     3554.09     3534.01     98.88 o 
   2   3  11     1649.66     1674.82     56.32 o 
   3   3  11      752.95      819.74     44.95 o 
   4   3  11     1055.21     1090.19     50.88 o 
   5   3  11       86.34       99.42     34.24 o 
   6   3  11      908.76     1030.76     73.12 o 
   7   3  11     4544.73     4620.26    118.03 o 
   8   3  11     1886.20     1923.67    107.59 o 
   9   3  11     1549.80     1523.05     99.52 o 
  10   3  11      177.12      148.58     46.50 o 
  11   3  11      273.07      252.86     60.90 o 
  12   3  11      455.75      547.58     66.01 o 
  13   3  11       78.93       79.30     38.23 o 
 -19   4  11      337.30      325.08     48.99 o 
 -18   4  11      651.42      739.15     63.25 o 
 -17   4  11       34.51       61.77     35.76 o 
 -16   4  11      112.69       91.47     36.05 o 
 -15   4  11      268.88      353.04     44.21 o 
 -14   4  11     1476.64     1475.60     69.43 o 
 -13   4  11     1248.25     1218.21     62.20 o 
 -12   4  11     1223.63     1214.52     52.72 o 
 -11   4  11      177.07      123.64     44.76 o 
 -10   4  11     1166.89     1164.27     64.04 o 
  -9   4  11      894.12      871.10     70.61 o 
  -8   4  11     1953.96     2007.22     92.26 o 
  -7   4  11     1095.97     1161.11     73.08 o 
  -6   4  11     1962.91     1938.18     72.37 o 
  -5   4  11      376.67      355.62     40.98 o 
  -4   4  11     1391.23     1447.80     65.71 o 
  -3   4  11      802.35      827.99     86.71 o 
  -2   4  11     1585.95     1533.86     65.97 o 
  -1   4  11     1229.42     1260.05     53.43 o 
   0   4  11     4015.62     3931.24    170.81 o 
   1   4  11     1230.34     1237.25     66.81 o 
   2   4  11      237.48      288.19     53.11 o 
   3   4  11     1641.60     1691.11     74.51 o 
   4   4  11     2925.04     2886.85     92.79 o 
   5   4  11      774.79      832.73     62.11 o 
   6   4  11      625.71      646.81     59.13 o 
   7   4  11      133.04      196.59     43.03 o 
   8   4  11      181.39      193.28     46.02 o 
   9   4  11      296.03      208.64     46.99 o 
  10   4  11     1848.82     1776.61     93.46 o 
  11   4  11      963.87      876.18     74.97 o 
  12   4  11      839.41      781.00     71.01 o 
 -17   5  11      387.62      440.69     54.83 o 
 -16   5  11      603.30      601.21     56.48 o 
 -15   5  11      205.70      201.64     43.99 o 
 -14   5  11      712.97      730.40     66.14 o 
 -13   5  11       49.49       55.71     42.77 o 
 -12   5  11      426.06      444.45     66.61 o 
 -11   5  11      763.65      796.40     77.16 o 
 -10   5  11     1682.00     1728.72    206.54 o 
  -9   5  11      325.19      381.09     47.34 o 
  -8   5  11     1016.89     1078.06     64.75 o 
  -7   5  11      219.15      176.77     38.95 o 
  -6   5  11      483.43      639.15     53.77 o 
  -5   5  11     1386.13     1540.27     75.33 o 
  -4   5  11     1518.77     1511.79     76.24 o 
  -3   5  11      107.40      189.94     64.14 o 
  -2   5  11      407.51      410.10     48.02 o 
  -1   5  11       74.31        7.22     33.79 o 
   0   5  11     1630.73     1645.71    141.36 o 
   1   5  11      724.54      654.14     53.22 o 
   2   5  11     1222.56     1449.15     75.04 o 
   3   5  11      445.32      458.83     41.89 o 
   4   5  11      962.86      958.70     69.68 o 
   5   5  11      173.94      189.98     36.67 o 
   6   5  11      502.53      492.05     47.85 o 
   7   5  11      249.23      233.44     55.75 o 
   8   5  11     1610.77     1658.08     93.12 o 
   9   5  11      371.42      406.87     58.18 o 
  10   5  11      336.33      285.00     56.10 o 
 -14   6  11      406.77      401.66     84.46 o 
 -13   6  11     1299.10     1218.85    100.95 o 
 -12   6  11      324.03      382.36     66.71 o 
 -11   6  11      258.58      344.53     64.40 o 
 -10   6  11      192.57      242.55     66.07 o 
  -9   6  11      475.36      423.31     84.62 o 
  -8   6  11     1276.37     1275.48     65.11 o 
  -7   6  11      283.64      261.65     44.70 o 
  -6   6  11     1285.54     1250.72     89.12 o 
  -5   6  11      473.34      487.25     52.84 o 
  -4   6  11      266.25      280.39     85.14 o 
  -3   6  11      335.26      410.48     51.72 o 
  -2   6  11      946.26      933.35     69.70 o 
  -1   6  11      421.30      406.60     52.75 o 
   0   6  11     1828.92     1834.37    152.69 o 
   1   6  11      539.46      431.46     66.43 o 
   2   6  11       15.93       10.48     46.28 o 
   3   6  11      338.76      441.87     74.81 o 
   4   6  11      698.96      715.08     96.45 o 
   5   6  11      480.08      430.59     47.99 o 
   6   6  11       95.59      114.01     38.35 o 
   7   6  11      108.16      122.12     40.42 o 
  -9   7  11      226.32       97.19     70.13 o 
  -8   7  11      306.38      216.16     63.22 o 
  -7   7  11       89.97       77.60     53.34 o 
  -6   7  11       16.26        9.39     61.72 o 
  -5   7  11      453.37      375.27     53.47 o 
  -4   7  11      355.93      381.11     58.29 o 
  -3   7  11      221.61      240.84     49.97 o 
  -2   7  11      334.04      295.27     51.96 o 
  -1   7  11      231.49      268.05     66.11 o 
   0   7  11      319.09      368.47    111.92 o 
   1   7  11       43.54        8.14     50.11 o 
   2   7  11      461.26      518.99     76.06 o 
   3   7  11      225.03      214.87     78.98 o 
 -20   0  12      167.55      193.26     88.35 o 
 -18   0  12     2811.31     3184.33    191.22 o 
 -16   0  12     1628.59     1668.14    145.54 o 
 -14   0  12     3789.42     3845.99    182.58 o 
 -12   0  12     2548.71     2490.92    141.31 o 
 -10   0  12     3866.95     3876.30    129.22 o 
  -8   0  12      219.22      170.30     50.13 o 
  -6   0  12      594.36      558.79     47.07 o 
  -4   0  12     6062.13     6039.06    131.37 o 
  -2   0  12       68.40       40.77     38.58 o 
   0   0  12     9418.15     9403.64    171.94 o 
   2   0  12      514.53      488.90     73.83 o 
   4   0  12     1707.23     1685.03     81.45 o 
   6   0  12     1438.76     1544.38     65.58 o 
   8   0  12     5281.90     5334.15    116.31 o 
  10   0  12       84.89      145.57     77.24 o 
  12   0  12       16.00      -54.75     66.00 o 
  14   0  12     1391.99     1400.37    160.25 o 
 -21   1  12       76.26      175.13     62.59 o 
 -20   1  12     1063.83     1091.89    100.65 o 
 -19   1  12      281.93      429.46     73.16 o 
 -18   1  12      856.74      792.74     83.63 o 
 -17   1  12       83.02      119.41     62.00 o 
 -16   1  12      657.32      666.33     57.42 o 
 -15   1  12       74.06      129.13     38.70 o 
 -14   1  12     4987.92     4806.93     92.83 o 
 -13   1  12      238.35      221.33     29.56 o 
 -12   1  12        5.22      -10.96     21.61 o 
 -11   1  12      250.05      226.05     44.67 o 
 -10   1  12      584.62      602.44     44.78 o 
  -9   1  12      204.22      184.54     31.87 o 
  -8   1  12     5520.25     5578.54    108.30 o 
  -7   1  12      355.93      318.32     33.00 o 
  -6   1  12     5811.78     5644.44    131.10 o 
  -5   1  12       18.06       25.09     20.58 o 
  -4   1  12     1354.53     1236.79     43.42 o 
  -3   1  12      127.84      114.63     20.09 o 
  -2   1  12      568.22      554.04     44.88 o 
  -1   1  12     1214.24     1206.10     37.58 o 
   0   1  12     3737.26     3582.12     71.14 o 
   1   1  12      187.73      185.79     29.48 o 
   2   1  12      374.37      352.89     32.84 o 
   3   1  12      186.29      182.14     28.39 o 
   4   1  12     2093.99     2069.85     60.80 o 
   5   1  12      147.08      178.95     29.48 o 
   6   1  12       17.91        8.62     37.21 o 
   7   1  12      460.52      411.04     37.75 o 
   8   1  12       25.48       20.59     28.16 o 
   9   1  12       63.59       47.93     30.05 o 
  10   1  12     1915.26     1824.69     70.06 o 
  11   1  12      182.50      185.58     43.26 o 
  12   1  12      951.42     1045.01     96.21 o 
  13   1  12        4.58      107.57     60.17 o 
  14   1  12      187.49      167.17     67.73 o 
 -21   2  12       58.13       78.39     59.59 o 
 -20   2  12       61.92       40.53     55.67 o 
 -19   2  12       51.81       14.04     48.81 o 
 -18   2  12     1528.49     1443.51    104.82 o 
 -17   2  12      409.69      377.28     90.38 o 
 -16   2  12     1022.51      975.01     84.19 o 
 -15   2  12     1282.56     1325.46     51.78 o 
 -14   2  12     1772.92     1616.34     53.79 o 
 -13   2  12       67.49       64.86     26.09 o 
 -12   2  12     2508.09     2464.03     67.39 o 
 -11   2  12      841.33      863.08     45.07 o 
 -10   2  12     2352.06     2338.93    127.83 o 
  -9   2  12      461.51      438.99     40.67 o 
  -8   2  12      388.93      347.80     36.63 o 
  -7   2  12       60.78       57.45     25.47 o 
  -6   2  12     1399.89     1443.91     55.26 o 
  -5   2  12     1525.48     1436.26     50.20 o 
  -4   2  12     4950.60     4818.69    102.90 o 
  -3   2  12      528.58      522.46     45.67 o 
  -2   2  12       56.70       77.71     22.46 o 
  -1   2  12      269.36      266.42     26.85 o 
   0   2  12     7068.73     7307.12    114.11 o 
   1   2  12      380.30      387.53     30.72 o 
   2   2  12      419.44      424.80     35.55 o 
   3   2  12     1429.81     1401.08     56.19 o 
   4   2  12      579.44      531.97     40.05 o 
   5   2  12       24.95       22.20     25.47 o 
   6   2  12     1092.94     1069.26     63.46 o 
   7   2  12     1028.31     1009.58     65.30 o 
   8   2  12     2538.44     2365.63     84.47 o 
   9   2  12      479.87      412.26     46.47 o 
  10   2  12      456.32      512.27     67.55 o 
  11   2  12      610.39      551.62     50.02 o 
  12   2  12       40.26       74.50     36.59 o 
  13   2  12      206.79      229.66     68.56 o 
 -20   3  12      659.95      621.16     87.95 o 
 -19   3  12      984.84      980.50    110.25 o 
 -18   3  12      215.63      188.95     40.38 o 
 -17   3  12      103.16       44.80     33.57 o 
 -16   3  12      400.58      377.01     43.41 o 
 -15   3  12      461.91      453.93     43.77 o 
 -14   3  12     2378.90     2142.16    142.36 o 
 -13   3  12      827.74      912.86     51.21 o 
 -12   3  12      145.87      152.26     30.70 o 
 -11   3  12      503.46      571.77     41.35 o 
 -10   3  12      973.70      930.89     68.31 o 
  -9   3  12     1636.41     1616.73     77.54 o 
  -8   3  12     2925.30     2839.58     80.32 o 
  -7   3  12     1655.65     1639.84    102.95 o 
  -6   3  12     2217.75     2057.52     90.21 o 
  -5   3  12       50.99       38.29     28.72 o 
  -4   3  12      937.44      925.62     67.75 o 
  -3   3  12      445.56      463.72     34.32 o 
  -2   3  12     1091.10     1032.18     46.95 o 
  -1   3  12     3910.05     3876.60     80.45 o 
   0   3  12     1278.03     1243.68     61.32 o 
   1   3  12      403.20      459.60     39.04 o 
   2   3  12      549.88      667.06     42.95 o 
   3   3  12      397.12      467.38     38.92 o 
   4   3  12      739.43      726.67     55.55 o 
   5   3  12      259.72      361.39     44.82 o 
   6   3  12      258.87      336.54     52.33 o 
   7   3  12     1661.73     1643.48    104.85 o 
   8   3  12      114.32       81.79     51.03 o 
   9   3  12      267.99      243.65     46.93 o 
  10   3  12      844.54      850.51     68.06 o 
  11   3  12      477.68      426.44     49.14 o 
  12   3  12       93.94       36.52     36.52 o 
 -18   4  12      427.07      449.71     51.75 o 
 -17   4  12      348.66      316.71     45.25 o 
 -16   4  12      220.53      229.66     42.10 o 
 -15   4  12      841.99      849.86     57.18 o 
 -14   4  12      229.69      243.22     45.40 o 
 -13   4  12      255.62      270.82     45.43 o 
 -12   4  12      989.90      966.21     64.03 o 
 -11   4  12     1279.68     1270.16     69.52 o 
 -10   4  12      297.76      301.58     43.74 o 
  -9   4  12      231.59      255.83     48.35 o 
  -8   4  12      820.16      890.94     73.55 o 
  -7   4  12      169.58      176.56     45.44 o 
  -6   4  12     1177.61     1258.57     79.95 o 
  -5   4  12     2647.49     2591.46     86.35 o 
  -4   4  12     1032.82     1110.64     65.00 o 
  -3   4  12      791.17      751.90     55.87 o 
  -2   4  12       92.66      124.78     36.75 o 
  -1   4  12      377.55      402.00     70.56 o 
   0   4  12     2821.35     2760.25     73.25 o 
   1   4  12      410.86      467.63     45.88 o 
   2   4  12      429.72      419.58     46.51 o 
   3   4  12     1516.35     1513.22     76.93 o 
   4   4  12      223.55      302.69     44.49 o 
   5   4  12       10.41       25.79     35.16 o 
   6   4  12      296.00      289.10     47.88 o 
   7   4  12      899.96      766.51     65.38 o 
   8   4  12      600.75      511.43     57.74 o 
   9   4  12      371.75      346.32     85.86 o 
  10   4  12     1264.51     1340.94     86.94 o 
  11   4  12      703.49      593.58     66.18 o 
 -16   5  12       85.92      114.52     47.51 o 
 -15   5  12      625.29      682.79     79.84 o 
 -14   5  12      376.73      393.61     66.78 o 
 -13   5  12      781.94      980.38    290.59 o 
 -12   5  12      168.05      158.62     51.87 o 
 -11   5  12      362.31      289.24     65.83 o 
 -10   5  12      445.35      412.79     60.24 o 
  -9   5  12     1140.57     1157.06     88.39 o 
  -8   5  12      185.91      310.18     56.32 o 
  -7   5  12      668.68      789.33     60.10 o 
  -6   5  12      227.84      244.48     42.27 o 
  -5   5  12      280.05      182.47     40.59 o 
  -4   5  12      286.01      340.27     46.82 o 
  -3   5  12      296.74      265.46     45.99 o 
  -2   5  12      851.52      824.53     95.27 o 
  -1   5  12     2102.01     2029.26     92.00 o 
   0   5  12      628.59      696.45    119.01 o 
   1   5  12      117.39       85.36     46.44 o 
   2   5  12      380.66      426.23     63.66 o 
   3   5  12      547.30      579.11     57.78 o 
   4   5  12      160.95      177.21     44.03 o 
   5   5  12      324.49      295.44     52.13 o 
   6   5  12      659.54      625.08     78.25 o 
   7   5  12      979.45      905.60     71.72 o 
   8   5  12      214.84      160.08     50.31 o 
   9   5  12      419.33      425.45     62.19 o 
 -13   6  12      164.16      170.57     59.62 o 
 -12   6  12       64.71       71.12     51.48 o 
 -11   6  12      340.01      337.42     99.24 o 
 -10   6  12       52.17      -11.78     44.97 o 
  -9   6  12      693.97      739.37     81.81 o 
  -8   6  12      538.14      593.79     85.10 o 
  -7   6  12      542.23      530.83     65.93 o 
  -6   6  12      200.09      134.91     40.87 o 
  -5   6  12     1062.77     1074.83     71.14 o 
  -4   6  12      110.28      177.44     42.48 o 
  -3   6  12      283.57      310.22     48.76 o 
  -2   6  12      122.39      107.55     41.59 o 
  -1   6  12     1188.29     1253.70     80.37 o 
   0   6  12      939.96      806.52    189.01 o 
   1   6  12      376.77      348.48     63.96 o 
   2   6  12      237.26      243.49     59.80 o 
   3   6  12      597.27      570.81     75.33 o 
   4   6  12      310.29      168.15     58.37 o 
   5   6  12      119.49      128.71     59.21 o 
   6   6  12        5.71       66.92     79.83 o 
  -8   7  12      141.34       83.89     55.65 o 
  -7   7  12       65.46       64.96     55.49 o 
  -6   7  12       96.32       81.14     65.18 o 
  -5   7  12      489.77      417.93     58.60 o 
  -4   7  12       13.47       18.67     39.12 o 
  -3   7  12      100.84      151.12     46.72 o 
  -2   7  12      454.02      463.12     57.80 o 
  -1   7  12      393.86      467.77     74.17 o 
   0   7  12      274.76      388.31     70.92 o 
 -21   0  13       69.19       74.27     85.65 o 
 -19   0  13      971.36      937.34    132.85 o 
 -17   0  13       66.14       16.63     69.86 o 
 -15   0  13      120.19       68.98     59.53 o 
 -13   0  13       27.05       25.26     55.31 o 
 -11   0  13      918.77      977.21     95.15 o 
  -9   0  13       30.16       54.57     34.42 o 
  -7   0  13      898.53      936.37     72.79 o 
  -5   0  13     3255.50     3349.89    150.05 o 
  -3   0  13      561.55      533.41     46.05 o 
  -1   0  13       30.98       64.80     27.67 o 
   1   0  13     1670.11     1895.46    120.94 o 
   3   0  13      153.38      130.20     45.86 o 
   5   0  13       12.37       15.33     40.38 o 
   7   0  13      192.59      150.12     46.82 o 
   9   0  13      303.81      300.26     87.79 o 
  11   0  13        3.05       84.47     75.72 o 
  13   0  13       26.18      162.75     88.37 o 
 -21   1  13      338.26      303.13     71.23 o 
 -20   1  13        8.05       50.50    106.02 o 
 -19   1  13      157.10      163.58    110.63 o 
 -18   1  13       90.79       73.19     41.58 o 
 -17   1  13      117.72      146.83     42.02 o 
 -16   1  13       17.35        3.60     34.78 o 
 -15   1  13      219.75      147.65     39.38 o 
 -14   1  13       55.29       43.31     35.06 o 
 -13   1  13     1437.57     1268.29     53.25 o 
 -12   1  13      199.84      206.61     28.97 o 
 -11   1  13      280.54      266.50     29.67 o 
 -10   1  13       85.70      114.15     32.66 o 
  -9   1  13       31.18       16.51     28.49 o 
  -8   1  13       44.08       19.69     24.25 o 
  -7   1  13      820.17      871.88     48.50 o 
  -6   1  13      131.50      126.14     28.20 o 
  -5   1  13     2829.91     2731.11     63.12 o 
  -4   1  13      143.47      148.52     23.11 o 
  -3   1  13       51.36       86.16     20.78 o 
  -2   1  13       16.54       28.56     15.68 o 
  -1   1  13     2448.07     2567.54     64.00 o 
   0   1  13      156.53      160.72     26.98 o 
   1   1  13      226.43      293.65     36.40 o 
   2   1  13       40.45       15.77     24.24 o 
   3   1  13       13.58       -6.52     23.62 o 
   4   1  13       65.69       41.93     24.64 o 
   5   1  13      348.14      337.82     36.83 o 
   6   1  13       14.96        3.96     25.71 o 
   7   1  13       80.74       45.36     36.70 o 
   8   1  13      148.91      135.32     34.29 o 
   9   1  13      997.89      912.86     56.38 o 
  10   1  13        1.55       -3.61     29.68 o 
  11   1  13      141.28      138.56     62.19 o 
  12   1  13        4.35       19.28     88.05 o 
  13   1  13       45.75       97.59     61.58 o 
 -20   2  13       51.51       11.82     53.55 o 
 -19   2  13      746.23      694.88     84.18 o 
 -18   2  13      146.47      172.96    109.85 o 
 -17   2  13        5.61        9.62     47.51 o 
 -16   2  13       67.24       86.96     39.96 o 
 -15   2  13      313.18      307.41     43.26 o 
 -14   2  13      178.03      217.78     43.98 o 
 -13   2  13        4.10       -1.16     24.96 o 
 -12   2  13       75.05       85.38     26.48 o 
 -11   2  13      442.49      527.46     46.75 o 
 -10   2  13       90.23       73.89     30.44 o 
  -9   2  13      118.67       98.03     29.94 o 
  -8   2  13      715.31      657.22     45.31 o 
  -7   2  13      899.57      796.39     47.34 o 
  -6   2  13      443.76      508.42     38.60 o 
  -5   2  13     2380.94     2354.46    160.94 o 
  -4   2  13      177.78      169.84     28.76 o 
  -3   2  13      167.39      140.41     28.65 o 
  -2   2  13        2.86      -21.72     19.19 o 
  -1   2  13       11.18       47.65     20.88 o 
   0   2  13      605.35      505.48     51.83 o 
   1   2  13     1213.75     1284.43     48.77 o 
   2   2  13       95.56       46.79     26.20 o 
   3   2  13      308.68      368.37     36.33 o 
   4   2  13      207.28      207.29     31.43 o 
   5   2  13       11.36      -18.01     24.47 o 
   6   2  13      103.26       87.14     37.73 o 
   7   2  13      203.49      259.85     43.71 o 
   8   2  13       25.82       16.15     34.66 o 
   9   2  13      414.95      345.44     45.98 o 
  10   2  13      245.61      233.78     41.25 o 
  11   2  13       52.12       -1.16     34.10 o 
  12   2  13      187.61      156.53     89.08 o 
 -19   3  13      487.98      471.19     80.81 o 
 -18   3  13      107.40       51.76     54.28 o 
 -17   3  13      146.63      142.10     38.51 o 
 -16   3  13      136.46      101.43     39.75 o 
 -15   3  13       32.86       40.37     55.59 o 
 -14   3  13      385.62      355.72     39.72 o 
 -13   3  13      999.36      897.50     52.01 o 
 -12   3  13      708.71      746.81     47.41 o 
 -11   3  13      272.12      268.49     46.17 o 
 -10   3  13      583.31      585.19     47.99 o 
  -9   3  13      133.24      172.57     45.41 o 
  -8   3  13      434.99      569.54     61.17 o 
  -7   3  13      297.56      243.77     47.28 o 
  -6   3  13      368.47      351.16     53.30 o 
  -5   3  13      746.98      820.98     55.58 o 
  -4   3  13      716.35      731.97     53.36 o 
  -3   3  13       43.63       50.53     29.42 o 
  -2   3  13      146.92      161.29     28.38 o 
  -1   3  13     1782.09     1892.51     65.43 o 
   0   3  13      612.09      554.14     36.10 o 
   1   3  13      178.89      186.67     45.16 o 
   2   3  13       83.81       88.16     27.66 o 
   3   3  13      100.61       81.61     31.34 o 
   4   3  13      108.16       91.47     37.96 o 
   5   3  13      373.70      394.07     48.45 o 
   6   3  13      114.08      102.56     41.08 o 
   7   3  13      443.43      451.45     53.34 o 
   8   3  13      587.04      499.36     63.09 o 
   9   3  13      355.93      303.66     48.75 o 
  10   3  13        5.99       29.96     38.23 o 
  11   3  13       89.49      126.16     41.49 o 
 -18   4  13      269.89      297.81     48.26 o 
 -17   4  13       65.12       86.78     38.01 o 
 -16   4  13        6.23       34.85     38.91 o 
 -15   4  13      451.52      484.61     55.51 o 
 -14   4  13      104.83       96.09     46.24 o 
 -13   4  13      133.46       68.86     43.99 o 
 -12   4  13      281.84      252.08     43.69 o 
 -11   4  13     1364.20     1489.97    136.47 o 
 -10   4  13       37.84       22.59     40.89 o 
  -9   4  13      457.04      509.61     71.52 o 
  -8   4  13     1086.08     1063.66     80.61 o 
  -7   4  13      289.90      311.65     54.59 o 
  -6   4  13     1352.29     1291.10     70.52 o 
  -5   4  13     1533.05     1557.30     78.07 o 
  -4   4  13       37.82       34.96     31.72 o 
  -3   4  13      466.14      417.98     46.84 o 
  -2   4  13      323.48      323.36     49.65 o 
  -1   4  13       54.94       10.11     32.84 o 
   0   4  13     1235.73     1213.46     96.82 o 
   1   4  13      525.10      614.65     44.76 o 
   2   4  13      775.52      870.38     61.28 o 
   3   4  13      209.78      122.98     38.34 o 
   4   4  13      330.19      275.71     44.56 o 
   5   4  13       19.11       -2.12     36.36 o 
   6   4  13      275.92      259.64     48.45 o 
   7   4  13      300.80      354.82     53.44 o 
   8   4  13      112.00      117.03     44.72 o 
   9   4  13      297.97      265.26     52.96 o 
  10   4  13      730.89      620.69     65.65 o 
 -16   5  13      494.05      543.09    109.33 o 
 -15   5  13      122.32      121.33     54.71 o 
 -14   5  13      482.01      482.84     77.12 o 
 -13   5  13      520.58      458.64     68.31 o 
 -12   5  13      755.49      799.92     80.93 o 
 -11   5  13       56.73       67.93     57.17 o 
 -10   5  13      648.77      615.53     57.94 o 
  -9   5  13      448.34      539.63     99.06 o 
  -8   5  13      328.36      368.62     71.62 o 
  -7   5  13      808.59      782.42     62.70 o 
  -6   5  13      346.29      285.39     46.50 o 
  -5   5  13      247.79      211.33     68.95 o 
  -4   5  13      696.43      769.12     62.19 o 
  -3   5  13       25.23       53.38     37.82 o 
  -2   5  13      709.43      750.16     63.28 o 
  -1   5  13     1054.31     1138.15     74.69 o 
   0   5  13      494.56      458.22     54.94 o 
   1   5  13      337.71      447.11     68.24 o 
   2   5  13      394.42      374.47     61.69 o 
   3   5  13       51.27       39.54     49.12 o 
   4   5  13      201.67      206.11     46.26 o 
   5   5  13       64.63       35.54     44.60 o 
   6   5  13      472.17      388.89    135.38 o 
   7   5  13      331.41      285.42     53.39 o 
   8   5  13      650.36      717.03     71.60 o 
 -12   6  13      141.00      200.00     61.45 o 
 -11   6  13     1342.01     1245.85    146.80 o 
 -10   6  13      460.73      371.21     68.64 o 
  -9   6  13      427.28      467.66    126.29 o 
  -8   6  13      811.15      948.26     98.24 o 
  -7   6  13       65.29      106.56     40.66 o 
  -6   6  13     1014.65      961.98    133.23 o 
  -5   6  13      622.60      617.03     60.20 o 
  -4   6  13      359.33      476.76     57.26 o 
  -3   6  13      341.92      323.94     51.33 o 
  -2   6  13     1090.00     1109.83     76.67 o 
  -1   6  13       79.81      106.43     45.93 o 
   0   6  13      310.20      367.33    117.61 o 
   1   6  13       29.97      184.18     67.11 o 
   2   6  13      980.39      934.63     95.06 o 
   3   6  13       81.53       98.88     54.21 o 
   4   6  13      134.59      100.79     57.34 o 
 -20   0  14      148.97      213.21     88.85 o 
 -18   0  14      142.98       89.96     77.76 o 
 -16   0  14      603.50      623.46    102.83 o 
 -14   0  14      638.47      651.65     92.43 o 
 -12   0  14     3543.10     3626.65    168.49 o 
 -10   0  14      478.77      485.80     54.31 o 
  -8   0  14     2408.54     2320.93     91.40 o 
  -6   0  14     1167.86     1090.88     67.58 o 
  -4   0  14    13276.88    12476.09    221.03 o 
  -2   0  14      251.92      218.86     36.97 o 
   0   0  14       85.46       51.86     28.93 o 
   2   0  14       23.28       70.80     55.51 o 
   4   0  14     3189.36     3444.58    181.78 o 
   6   0  14      103.09       42.93     41.73 o 
   8   0  14      635.38      754.10     76.54 o 
  10   0  14      960.20     1108.55    135.08 o 
  12   0  14     1375.88     1141.43    147.91 o 
 -20   1  14       97.66      -23.14     52.03 o 
 -19   1  14        3.98       -3.27     54.67 o 
 -18   1  14     1081.46     1037.96     75.24 o 
 -17   1  14      151.34      139.73     43.04 o 
 -16   1  14      381.79      399.52     63.19 o 
 -15   1  14       97.84      128.57     39.67 o 
 -14   1  14       29.55       26.43     34.88 o 
 -13   1  14       51.81      130.84     36.15 o 
 -12   1  14     5058.14     4969.37     97.96 o 
 -11   1  14       94.21      152.65     41.55 o 
 -10   1  14      804.60      814.96     54.32 o 
  -9   1  14       53.80       37.59     37.19 o 
  -8   1  14      564.91      545.04     43.32 o 
  -7   1  14      466.00      473.31     61.41 o 
  -6   1  14      876.27      801.63     42.42 o 
  -5   1  14       64.65       68.66     22.79 o 
  -4   1  14      134.73      153.54     24.59 o 
  -3   1  14      130.52      138.70     43.50 o 
  -2   1  14      704.30      666.44     47.69 o 
  -1   1  14      194.23      190.52     28.71 o 
   0   1  14     8489.78     8613.08    127.17 o 
   1   1  14      336.08      410.51     73.26 o 
   2   1  14      720.65      618.98     43.42 o 
   3   1  14      200.28      181.41     32.02 o 
   4   1  14      108.02       18.08     32.22 o 
   5   1  14      200.56      202.52     40.45 o 
   6   1  14      644.03      701.92     43.96 o 
   7   1  14      111.28       92.72     33.05 o 
   8   1  14     1782.53     1815.18     74.69 o 
   9   1  14       41.10       26.46     33.06 o 
  10   1  14      749.69      802.25     87.43 o 
  11   1  14      121.23       99.33     61.19 o 
  12   1  14      181.11      184.65     67.35 o 
 -20   2  14       16.06       49.76     60.68 o 
 -19   2  14      286.83      284.70     67.76 o 
 -18   2  14      105.37       87.20     65.57 o 
 -17   2  14      145.18      103.00     52.87 o 
 -16   2  14      255.59      454.01     53.98 o 
 -15   2  14      157.73      164.68     41.06 o 
 -14   2  14      433.87      514.27     42.74 o 
 -13   2  14      156.86      120.23     32.33 o 
 -12   2  14     1691.04     1793.65     64.47 o 
 -11   2  14     1036.64      995.83     58.94 o 
 -10   2  14      358.64      370.91     41.54 o 
  -9   2  14      449.38      465.26     42.88 o 
  -8   2  14     2466.19     2369.26     74.83 o 
  -7   2  14      288.69      342.86    120.60 o 
  -6   2  14      307.80      319.88     49.68 o 
  -5   2  14      705.80      680.53     61.43 o 
  -4   2  14     7021.81     6965.33    164.80 o 
  -3   2  14     2428.84     2329.01     63.70 o 
  -2   2  14      401.49      381.49     31.22 o 
  -1   2  14      543.54      551.93     35.73 o 
   0   2  14      401.19      391.21     32.28 o 
   1   2  14      846.74      868.50     49.50 o 
   2   2  14      126.05      125.87     30.43 o 
   3   2  14      276.09      265.14     35.60 o 
   4   2  14     1954.04     2045.82     67.51 o 
   5   2  14      401.02      392.53     47.71 o 
   6   2  14       21.18       56.25     36.45 o 
   7   2  14      737.54      804.21     63.72 o 
   8   2  14      610.77      680.45     93.92 o 
   9   2  14      251.41      240.51     44.21 o 
  10   2  14      815.88      815.90     59.85 o 
  11   2  14      105.76       50.01     37.10 o 
 -19   3  14       14.15       13.31     51.40 o 
 -18   3  14      124.68      112.86     89.75 o 
 -17   3  14      374.39      461.84     74.89 o 
 -16   3  14      205.23      180.00     66.35 o 
 -15   3  14      522.26      514.01     45.85 o 
 -14   3  14      174.60      239.93     36.59 o 
 -13   3  14      410.94      405.18     55.39 o 
 -12   3  14     2396.73     2403.00     83.12 o 
 -11   3  14      821.87     1023.67     84.46 o 
 -10   3  14      447.83      447.00     80.54 o 
  -9   3  14      326.75      265.57     51.60 o 
  -8   3  14       32.67        6.92     39.85 o 
  -7   3  14     1364.42     1388.43     90.11 o 
  -6   3  14      301.15      357.37     55.29 o 
  -5   3  14      225.68      187.33     46.67 o 
  -4   3  14      525.36      454.58     98.25 o 
  -3   3  14      524.10      489.37     47.80 o 
  -2   3  14       32.21       53.47     32.37 o 
  -1   3  14      249.55      283.02     31.21 o 
   0   3  14     3110.81     3180.18     70.79 o 
   1   3  14      888.17      841.01     58.97 o 
   2   3  14      117.32       78.93     32.48 o 
   3   3  14      514.63      526.03     53.25 o 
   4   3  14       99.28       76.76     38.06 o 
   5   3  14      426.67      373.46     50.06 o 
   6   3  14      237.18      229.28     44.69 o 
   7   3  14      178.23      105.69     48.40 o 
   8   3  14      501.17      478.31     57.98 o 
   9   3  14       97.74       91.32     43.07 o 
  10   3  14      365.80      363.91     49.19 o 
 -17   4  14      325.81      338.88     63.38 o 
 -16   4  14      126.45      138.14     59.80 o 
 -15   4  14      175.15      169.23     52.95 o 
 -14   4  14      103.12      109.87     48.04 o 
 -13   4  14      114.63       92.98     37.49 o 
 -12   4  14      200.25      199.51     46.65 o 
 -11   4  14     1370.05     1365.48     76.28 o 
 -10   4  14      842.36      814.91     79.06 o 
  -9   4  14      953.07     1028.58     84.01 o 
  -8   4  14      941.94      749.31     95.51 o 
  -7   4  14     1078.56     1055.59     96.10 o 
  -6   4  14      319.63      306.57     43.67 o 
  -5   4  14      661.96      671.26     57.78 o 
  -4   4  14     1431.57     1562.12     80.12 o 
  -3   4  14     2857.98     2851.24    115.95 o 
  -2   4  14      562.31      392.27     47.84 o 
  -1   4  14      479.84      460.66     51.12 o 
   0   4  14      542.55      502.81     53.13 o 
   1   4  14      997.80      851.67    101.80 o 
   2   4  14      190.53      129.81     45.17 o 
   3   4  14       51.19       23.61     35.62 o 
   4   4  14      353.22      347.34     50.37 o 
   5   4  14      420.21      502.75     60.17 o 
   6   4  14       51.43       10.95     46.18 o 
   7   4  14      785.40      718.94     68.70 o 
   8   4  14      200.52       96.35     66.29 o 
   9   4  14      339.09      345.99     80.47 o 
 -15   5  14      443.99      349.93     66.45 o 
 -14   5  14      557.57      511.35     72.67 o 
 -13   5  14      481.54      467.75     71.60 o 
 -12   5  14      350.57      266.12     60.91 o 
 -11   5  14      791.35      665.68    132.24 o 
 -10   5  14        3.72       57.08     47.00 o 
  -9   5  14      260.19      299.04     62.90 o 
  -8   5  14      101.01       85.68     48.71 o 
  -7   5  14      913.72      953.39     68.54 o 
  -6   5  14      317.02      408.21     51.69 o 
  -5   5  14      495.74      512.15     56.15 o 
  -4   5  14      103.29      101.01     63.52 o 
  -3   5  14      603.59      591.71     59.95 o 
  -2   5  14        2.24      -23.96     35.81 o 
  -1   5  14      212.29      277.08     52.49 o 
   0   5  14      625.34      683.43     77.13 o 
   1   5  14      670.32      707.15     79.95 o 
   2   5  14       14.90        1.71     45.51 o 
   3   5  14      245.46      229.53     61.79 o 
   4   5  14      235.76      276.98     61.78 o 
   5   5  14      345.39      205.49     99.87 o 
   6   5  14       65.40      110.93     47.14 o 
 -11   6  14      352.30      366.11     68.01 o 
 -10   6  14      750.03      722.91    109.70 o 
  -9   6  14      450.74      379.46     67.33 o 
  -8   6  14       80.86      116.32     52.71 o 
  -7   6  14      732.81      655.60     77.87 o 
  -6   6  14      266.13      267.09     51.15 o 
  -5   6  14      613.11      701.12     81.24 o 
  -4   6  14      321.24      338.31     54.48 o 
  -3   6  14     1288.38     1145.70     95.49 o 
  -2   6  14      476.22      481.12     77.78 o 
  -1   6  14       50.01      135.38     66.33 o 
   0   6  14      355.84      396.35     69.83 o 
   1   6  14      845.27      869.28     89.78 o 
   2   6  14      162.00       38.43     53.92 o 
   3   6  14       52.00       87.16     56.97 o 
 -19   0  15     1187.71     1185.23    143.44 o 
 -17   0  15     1025.48     1150.83    129.97 o 
 -15   0  15       95.63      142.94     71.89 o 
 -13   0  15      104.55      127.76     64.04 o 
 -11   0  15     4534.03     4654.68    137.99 o 
  -9   0  15      215.26      215.34     45.06 o 
  -7   0  15     8340.72     8245.36    177.40 o 
  -5   0  15     4621.05     4299.59    118.75 o 
  -3   0  15     2761.16     2873.07     95.91 o 
  -1   0  15     7792.58     7817.31    254.11 o 
   1   0  15     8035.68     7488.65    247.55 o 
   3   0  15      666.66      588.46     65.46 o 
   5   0  15      103.53       73.41     47.10 o 
   7   0  15     4719.30     4735.07    150.33 o 
   9   0  15      265.45      367.10     98.12 o 
  11   0  15     3322.28     3445.41    218.27 o 
 -20   1  15       15.75      -28.46     51.81 o 
 -19   1  15       94.95      -27.72     87.78 o 
 -18   1  15       68.55       79.22     43.52 o 
 -17   1  15      204.01      189.90     62.68 o 
 -16   1  15       87.75      127.66     42.63 o 
 -15   1  15     3702.77     3663.80    108.46 o 
 -14   1  15      109.70      108.07     37.50 o 
 -13   1  15      252.96      240.20     41.76 o 
 -12   1  15       62.17       66.73     44.33 o 
 -11   1  15      626.94      548.80     49.85 o 
 -10   1  15       85.15       55.68     31.22 o 
  -9   1  15      646.15      668.18     55.70 o 
  -8   1  15      494.88      447.94     44.64 o 
  -7   1  15     9435.56     9455.45    137.44 o 
  -6   1  15      149.33      180.69     28.06 o 
  -5   1  15     1205.32     1182.21     63.63 o 
  -4   1  15        7.65       10.58     28.26 o 
  -3   1  15     2402.43     2405.37     65.71 o 
  -2   1  15       77.80       28.53     19.52 o 
  -1   1  15       77.42      104.25     27.23 o 
   0   1  15      150.54      170.15     29.62 o 
   1   1  15       90.19       98.54     57.75 o 
   2   1  15      144.55      127.36     50.33 o 
   3   1  15     3618.42     3967.66    104.35 o 
   4   1  15       64.72       39.54     38.61 o 
   5   1  15      821.29      917.74     62.36 o 
   6   1  15        3.22      -15.97     33.44 o 
   7   1  15      972.68     1032.54     60.54 o 
   8   1  15       23.63        8.55     32.60 o 
   9   1  15      145.28      208.20     41.01 o 
  10   1  15       85.18       52.25     57.54 o 
  11   1  15     1166.06     1383.06    112.92 o 
 -19   2  15     1133.58     1234.42    176.79 o 
 -18   2  15      192.90      189.96     61.35 o 
 -17   2  15      932.41     1057.61    122.82 o 
 -16   2  15      143.38      192.94     51.90 o 
 -15   2  15      157.10      209.41     44.25 o 
 -14   2  15      172.26      223.30     44.25 o 
 -13   2  15      266.53      341.46     37.39 o 
 -12   2  15     1155.92     1121.10     54.89 o 
 -11   2  15     2289.51     2361.23     82.27 o 
 -10   2  15      134.78      159.49     67.75 o 
  -9   2  15      261.48      192.80     58.18 o 
  -8   2  15      453.82      458.23     81.59 o 
  -7   2  15     4866.23     4798.23    322.19 o 
  -6   2  15     1415.92     1518.85     91.50 o 
  -5   2  15     1668.53     1680.64     85.47 o 
  -4   2  15     1257.82     1191.99     65.72 o 
  -3   2  15      743.52      731.95     44.78 o 
  -2   2  15      363.64      323.53     34.70 o 
  -1   2  15     4864.95     4642.10     84.61 o 
   0   2  15      771.74      752.67     42.45 o 
   1   2  15     3899.98     3572.55     84.43 o 
   2   2  15      377.70      335.48     39.29 o 
   3   2  15      284.92      205.52     35.56 o 
   4   2  15      217.74      151.98     33.87 o 
   5   2  15      157.86      142.37     40.07 o 
   6   2  15      426.66      463.90     53.12 o 
   7   2  15     3091.65     3205.09    115.99 o 
   8   2  15      109.85      127.85     39.02 o 
   9   2  15       75.84       74.35     42.11 o 
  10   2  15      248.17      204.93     44.03 o 
 -18   3  15      239.55      301.26     72.71 o 
 -17   3  15      193.35      169.84     59.16 o 
 -16   3  15      217.42      168.80     57.27 o 
 -15   3  15     1639.53     1518.05    100.49 o 
 -14   3  15      617.53      589.12     60.64 o 
 -13   3  15       32.56       25.24     33.71 o 
 -12   3  15      393.17      357.71     62.65 o 
 -11   3  15      224.22      212.90     75.62 o 
 -10   3  15      142.41      157.85     49.60 o 
  -9   3  15      275.33      286.74     68.05 o 
  -8   3  15     1259.86     1181.10    120.12 o 
  -7   3  15     2374.28     2343.96    104.12 o 
  -6   3  15      618.88      744.19    145.88 o 
  -5   3  15      454.74      436.48     84.86 o 
  -4   3  15      158.41      226.86     50.41 o 
  -3   3  15      663.60      681.47     63.17 o 
  -2   3  15      303.63      295.24     38.41 o 
  -1   3  15       34.25       62.63     29.79 o 
   0   3  15     1143.03     1050.63     49.96 o 
   1   3  15      233.96      147.61     68.18 o 
   2   3  15      649.42      607.17     47.49 o 
   3   3  15     1092.36     1065.57     69.90 o 
   4   3  15      613.25      648.73     60.12 o 
   5   3  15      288.89      318.16     81.32 o 
   6   3  15       51.87       68.44     47.53 o 
   7   3  15      378.50      438.36     77.56 o 
   8   3  15      199.27      266.94     52.22 o 
   9   3  15      126.78      166.31     61.10 o 
 -16   4  15      389.85      413.51     67.81 o 
 -15   4  15       16.15       46.96    108.05 o 
 -14   4  15      160.49      256.73     72.62 o 
 -13   4  15      393.23      398.34     52.03 o 
 -12   4  15      766.42      829.55     64.83 o 
 -11   4  15      309.82      334.96     62.88 o 
 -10   4  15      259.45      266.90     58.99 o 
  -9   4  15      137.78      204.30     51.58 o 
  -8   4  15      470.83      481.49     65.64 o 
  -7   4  15     1152.01     1299.45    187.92 o 
  -6   4  15     1532.20     1443.33    100.97 o 
  -5   4  15      338.50      374.76     63.23 o 
  -4   4  15     1613.48     1513.21    101.68 o 
  -3   4  15      201.72      201.42     42.66 o 
  -2   4  15      398.77      423.61     52.62 o 
  -1   4  15      987.20     1021.69     61.43 o 
   0   4  15     1483.58     1520.52     70.71 o 
   1   4  15      578.67      435.93     66.20 o 
   2   4  15      589.36      444.97    138.99 o 
   3   4  15      170.10      168.82     44.62 o 
   4   4  15      569.31      669.76     62.86 o 
   5   4  15      409.29      449.39     57.08 o 
   6   4  15      990.18      884.40    106.07 o 
   7   4  15      712.28      733.89     70.26 o 
 -14   5  15      502.99      511.96     74.42 o 
 -13   5  15      129.13      177.52     57.47 o 
 -12   5  15      525.80      551.35     75.14 o 
 -11   5  15      232.52      236.12     83.96 o 
 -10   5  15      162.79      201.22     58.76 o 
  -9   5  15      126.28      112.77     54.13 o 
  -8   5  15      685.86      596.21     71.72 o 
  -7   5  15      267.87      330.77     65.83 o 
  -6   5  15      856.68      817.15     67.95 o 
  -5   5  15      204.58      214.87     47.44 o 
  -4   5  15      183.02      208.24     47.18 o 
  -3   5  15      135.66       70.84     61.09 o 
  -2   5  15      562.65      533.53     60.22 o 
  -1   5  15       23.32       -0.54     43.79 o 
   0   5  15      650.00      546.91     73.45 o 
   1   5  15      527.73      464.16    117.76 o 
   2   5  15      558.25      456.66     69.91 o 
   3   5  15      152.22       69.47     52.14 o 
   4   5  15      531.60      658.31     82.70 o 
   5   5  15       80.55       14.65     56.45 o 
  -9   6  15      142.37      120.27     58.42 o 
  -8   6  15      203.25      228.80     61.98 o 
  -7   6  15       99.61       77.47     44.85 o 
  -6   6  15     1316.17     1174.30    100.29 o 
  -5   6  15      126.36      155.95     48.35 o 
  -4   6  15      852.87      902.26     89.61 o 
  -3   6  15      188.11      192.33     49.41 o 
  -2   6  15      121.63      132.53     84.67 o 
  -1   6  15       16.36       10.08    103.19 o 
   0   6  15      675.87      700.23     88.30 o 
 -18   0  16      140.62      162.31     75.33 o 
 -16   0  16     2507.00     2282.19    111.76 o 
 -14   0  16      644.29      611.24     70.17 o 
 -12   0  16     1608.60     1560.22     93.63 o 
 -10   0  16     1321.54     1246.54     82.13 o 
  -8   0  16      757.58      624.09     60.60 o 
  -6   0  16     1392.27     1349.73    141.38 o 
  -4   0  16     4060.75     3892.55    114.99 o 
  -2   0  16      405.31      188.17     70.29 o 
   0   0  16       49.07       57.62     57.73 o 
   2   0  16      542.83      539.61     78.25 o 
   4   0  16     1620.70     1619.31    190.44 o 
   6   0  16      743.16      715.24     76.97 o 
   8   0  16      312.27      340.64    102.41 o 
  10   0  16      997.72     1038.51    142.71 o 
 -19   1  16       67.29      104.83     67.19 o 
 -18   1  16     2153.72     2252.05    100.47 o 
 -17   1  16       64.67       52.06     43.28 o 
 -16   1  16        3.48       30.74     39.04 o 
 -15   1  16       84.87      137.48     42.62 o 
 -14   1  16      341.47      336.61     61.49 o 
 -13   1  16       16.93       54.11     35.51 o 
 -12   1  16      723.69      736.82     56.87 o 
 -11   1  16       75.48       84.81     34.37 o 
 -10   1  16      127.73       86.81     34.03 o 
  -9   1  16       31.42       63.28     27.19 o 
  -8   1  16     2197.49     2174.43     65.98 o 
  -7   1  16      166.54       99.72     33.98 o 
  -6   1  16      187.57      219.06     37.99 o 
  -5   1  16       16.00        2.15     29.73 o 
  -4   1  16      309.89      331.26     34.69 o 
  -3   1  16       40.45        8.93     25.13 o 
  -2   1  16     1053.50     1015.10     61.54 o 
  -1   1  16       51.24       24.90     31.46 o 
   0   1  16      539.86      618.46     53.95 o 
   1   1  16       24.69       60.11     34.84 o 
   2   1  16      420.02      319.41     45.47 o 
   3   1  16       79.51      138.88     39.22 o 
   4   1  16      117.35      158.21     67.84 o 
   5   1  16       60.25       47.90     37.20 o 
   6   1  16      567.81      612.98     62.31 o 
   7   1  16      178.57      227.14     49.07 o 
   8   1  16      358.83      434.81     59.29 o 
   9   1  16        1.02     -102.05     84.58 o 
 -19   2  16      210.56      194.21     64.32 o 
 -18   2  16       25.80      124.72     58.86 o 
 -17   2  16      109.35      106.01     45.84 o 
 -16   2  16     1516.33     1387.43     83.00 o 
 -15   2  16      160.73      176.93     44.33 o 
 -14   2  16      275.14      353.68     48.84 o 
 -13   2  16       65.70       66.00     36.88 o 
 -12   2  16     1127.38     1161.81     88.45 o 
 -11   2  16       82.93      105.66     46.58 o 
 -10   2  16     1093.14     1261.42     89.45 o 
  -9   2  16      356.42      401.12     59.62 o 
  -8   2  16      696.25      709.65     69.98 o 
  -7   2  16      319.04      335.40     54.59 o 
  -6   2  16      938.33      968.30     76.21 o 
  -5   2  16      132.28      161.60     38.73 o 
  -4   2  16     3608.54     3313.30     97.11 o 
  -3   2  16       71.10      105.65     35.54 o 
  -2   2  16       82.39       48.75     35.23 o 
  -1   2  16      575.91      544.75     43.20 o 
   0   2  16       35.41       17.34     35.28 o 
   1   2  16      274.71      188.57     35.17 o 
   2   2  16      615.81      607.12     52.25 o 
   3   2  16      378.06      472.84     44.64 o 
   4   2  16     1410.87     1253.91     76.66 o 
   5   2  16       98.59       57.03     66.43 o 
   6   2  16      507.47      595.56     88.22 o 
   7   2  16      119.91      161.50     46.19 o 
   8   2  16      302.37      249.11     44.57 o 
   9   2  16      340.23      314.65     47.18 o 
 -17   3  16      240.11      274.54     93.57 o 
 -16   3  16       19.81       48.35     73.20 o 
 -15   3  16      188.67      132.89    101.24 o 
 -14   3  16      196.42      208.27     44.40 o 
 -13   3  16      157.83      166.59     41.41 o 
 -12   3  16      436.82      368.48     48.95 o 
 -11   3  16      498.62      526.77     70.28 o 
 -10   3  16       58.83       82.95     48.73 o 
  -9   3  16       22.34       -5.77     41.08 o 
  -8   3  16     1586.51     1658.33    240.31 o 
  -7   3  16      209.67      269.44     54.02 o 
  -6   3  16      527.70      620.96     69.34 o 
  -5   3  16      326.85      442.60    116.33 o 
  -4   3  16      690.18      630.42     69.92 o 
  -3   3  16       63.40       63.44     40.46 o 
  -2   3  16      611.92      636.26     49.27 o 
  -1   3  16      426.83      441.06     69.94 o 
   0   3  16      785.86      784.34     54.37 o 
   1   3  16       94.20       67.75     27.44 o 
   2   3  16       34.62        6.60     35.86 o 
   3   3  16      137.79      160.19     43.27 o 
   4   3  16       69.25       59.52     43.10 o 
   5   3  16      145.31      123.38     43.80 o 
   6   3  16      288.94      184.82     48.18 o 
   7   3  16      383.70      425.32     59.41 o 
   8   3  16       77.77       26.38     65.35 o 
 -16   4  16      618.05      563.45     74.82 o 
 -15   4  16      403.22      424.17     73.05 o 
 -14   4  16      142.37      194.57     55.81 o 
 -13   4  16        6.39       27.14     46.89 o 
 -12   4  16      263.09      296.80     50.41 o 
 -11   4  16      132.77      107.95     54.90 o 
 -10   4  16      333.69      250.33     58.26 o 
  -9   4  16      751.66      930.90    148.41 o 
  -8   4  16      243.16      283.86     63.59 o 
  -7   4  16      506.24      530.78     72.59 o 
  -6   4  16      394.05      454.37     83.74 o 
  -5   4  16      756.87      778.94     79.31 o 
  -4   4  16     1336.49     1325.83    119.34 o 
  -3   4  16      370.29      463.73     54.27 o 
  -2   4  16      338.56      303.58     42.34 o 
  -1   4  16      928.09      914.97     60.06 o 
   0   4  16      288.48      205.78     55.67 o 
   1   4  16      227.70      226.42     59.38 o 
   2   4  16      356.83      310.54     64.24 o 
   3   4  16      567.10      584.78    153.41 o 
   4   4  16      629.80      581.36     77.37 o 
   5   4  16      146.55      125.58     65.07 o 
   6   4  16      280.82      255.40     53.08 o 
 -13   5  16      550.13      422.80     70.02 o 
 -12   5  16      100.64       66.15     52.60 o 
 -11   5  16      530.18      496.02     79.63 o 
 -10   5  16      168.14      134.77    115.03 o 
  -9   5  16      283.60      230.45    108.26 o 
  -8   5  16      486.14      561.08     78.45 o 
  -7   5  16      204.01      195.83     61.28 o 
  -6   5  16      151.77       53.66    115.11 o 
  -5   5  16      540.55      531.19     88.64 o 
  -4   5  16      208.19      197.38     49.69 o 
  -3   5  16      107.66      167.20     48.87 o 
  -2   5  16      217.39      260.86     91.70 o 
  -1   5  16      285.73      271.33     51.40 o 
   0   5  16      798.02      686.13     81.83 o 
   1   5  16      239.65      156.14     77.70 o 
   2   5  16        2.75       41.02     52.80 o 
   3   5  16      166.21       61.37     54.40 o 
 -19   0  17      100.40      125.90     63.65 o 
 -17   0  17        1.47       50.64     63.94 o 
 -15   0  17      998.75     1037.79     98.83 o 
 -13   0  17       58.06       38.31     43.28 o 
 -11   0  17      341.48      386.09     55.76 o 
  -9   0  17      359.09      377.30     53.78 o 
  -7   0  17     1076.67      981.79     72.52 o 
  -5   0  17       71.71      180.55     70.35 o 
  -3   0  17     1246.47     1324.06    132.05 o 
  -1   0  17      235.96      184.21     71.70 o 
   1   0  17      501.05      414.66     63.12 o 
   3   0  17      810.90      999.14     85.31 o 
   5   0  17      470.05      497.29     88.93 o 
   7   0  17      823.72      570.17    111.47 o 
 -18   1  17       50.67       18.64     44.20 o 
 -17   1  17      789.80      877.71     84.19 o 
 -16   1  17       54.66       62.31     40.11 o 
 -15   1  17      171.79      236.48     45.73 o 
 -14   1  17      155.29      268.61     52.88 o 
 -13   1  17      119.77      141.24     48.84 o 
 -12   1  17       82.22      105.20     52.64 o 
 -11   1  17     1211.53     1247.40     61.13 o 
 -10   1  17       40.15       31.40     28.10 o 
  -9   1  17       54.77       23.52     33.20 o 
  -8   1  17      298.73      304.19     44.78 o 
  -7   1  17     1270.51     1258.59    121.29 o 
  -6   1  17      421.74      457.59     74.80 o 
  -5   1  17      910.27     1009.92     64.05 o 
  -4   1  17       96.83       73.50     32.77 o 
  -3   1  17       25.36       52.35     27.65 o 
  -2   1  17       42.84       30.36     24.24 o 
  -1   1  17     2069.05     1902.12     82.81 o 
   0   1  17       86.14       70.01     36.82 o 
   1   1  17     1265.22     1317.51     75.51 o 
   2   1  17       23.69        0.14     35.17 o 
   3   1  17      136.88       73.87     47.12 o 
   4   1  17      124.43      147.15     43.38 o 
   5   1  17     1234.68     1268.75     81.39 o 
   6   1  17        5.75      -60.72     40.48 o 
   7   1  17      470.39      565.80     80.52 o 
   8   1  17       22.63       29.97     45.47 o 
 -18   2  17      246.95      240.55    135.92 o 
 -17   2  17       86.01       86.30     45.63 o 
 -16   2  17      123.11      145.05     44.86 o 
 -15   2  17      888.43     1085.48     93.38 o 
 -14   2  17      172.86      177.32     57.65 o 
 -13   2  17        6.02      -55.76     49.61 o 
 -12   2  17      343.22      407.66     63.86 o 
 -11   2  17      280.48      172.81     52.75 o 
 -10   2  17      658.83      618.58     71.60 o 
  -9   2  17      259.59      315.80     56.77 o 
  -8   2  17      306.30      240.53    101.05 o 
  -7   2  17      463.70      376.06     48.71 o 
  -6   2  17      403.54      383.77     48.08 o 
  -5   2  17      172.11      165.29     38.86 o 
  -4   2  17      429.32      383.98     47.43 o 
  -3   2  17     1165.23     1168.99     76.63 o 
  -2   2  17      255.30      191.06     40.83 o 
  -1   2  17      112.47      107.08     37.19 o 
   0   2  17      568.80      592.10     54.99 o 
   1   2  17      160.45      105.29     39.36 o 
   2   2  17      147.95      119.73     70.31 o 
   3   2  17      777.29      860.98     56.86 o 
   4   2  17       55.23      117.88     43.60 o 
   5   2  17      415.73      398.52     55.33 o 
   6   2  17        5.17        2.04     41.35 o 
   7   2  17      494.22      549.66     57.67 o 
 -16   3  17      241.50      315.06     99.06 o 
 -15   3  17      183.28       47.53     50.56 o 
 -14   3  17      355.91      356.31     68.33 o 
 -13   3  17      124.33       89.11     39.86 o 
 -12   3  17      107.40       32.86     48.01 o 
 -11   3  17      742.72      743.10     79.34 o 
 -10   3  17       99.59      119.29     51.68 o 
  -9   3  17       65.56      150.77     51.71 o 
  -8   3  17      856.79      843.84     78.14 o 
  -7   3  17      803.17      855.72     80.52 o 
  -6   3  17     1702.79     1657.32    103.12 o 
  -5   3  17      472.92      559.73     68.82 o 
  -4   3  17      115.08      110.98     39.23 o 
  -3   3  17      136.01       50.68     36.01 o 
  -2   3  17      333.63      243.63     47.37 o 
  -1   3  17     1037.18      989.45     60.41 o 
   0   3  17      715.09      771.13     65.32 o 
   1   3  17      426.44      414.04     54.45 o 
   2   3  17      280.89      265.08    122.45 o 
   3   3  17       94.49       33.85     40.14 o 
   4   3  17      849.88      903.35     72.16 o 
   5   3  17      833.73      765.00     69.67 o 
   6   3  17      220.78      144.37     56.03 o 
 -14   4  17      378.23      397.08     62.62 o 
 -13   4  17       55.78       39.23     47.29 o 
 -12   4  17      306.94      276.60     50.06 o 
 -11   4  17       32.09       93.42     54.52 o 
 -10   4  17      720.04      758.92    162.63 o 
  -9   4  17      196.68      185.67     72.22 o 
  -8   4  17      169.90      185.81     55.44 o 
  -7   4  17      215.22      203.35    109.35 o 
  -6   4  17      596.65      605.52    123.35 o 
  -5   4  17       51.01       92.86     52.12 o 
  -4   4  17      619.97      624.39     75.70 o 
  -3   4  17      580.66      575.05     52.37 o 
  -2   4  17      775.06      836.19     73.87 o 
  -1   4  17       80.44      107.85     38.12 o 
   0   4  17      705.13      655.33     78.51 o 
   1   4  17      441.37      316.09     64.53 o 
   2   4  17      666.87      617.39     78.31 o 
   3   4  17      300.84      287.81     64.58 o 
   4   4  17      418.84      467.22     74.11 o 
 -11   5  17      455.90      443.78     78.88 o 
 -10   5  17      348.59      346.32     69.76 o 
  -9   5  17       39.81       31.45     54.26 o 
  -8   5  17      460.13      486.44    123.76 o 
  -7   5  17      271.60      249.64     66.48 o 
  -6   5  17     1293.45     1428.89    111.91 o 
  -5   5  17      302.74      408.05     73.15 o 
  -4   5  17      141.74      153.91     46.26 o 
  -3   5  17      138.17      113.22     91.07 o 
  -2   5  17      148.27      195.39     53.05 o 
  -1   5  17       51.73       72.19     56.40 o 
   0   5  17      332.49      232.28     63.34 o 
   1   5  17       69.03        9.79     50.83 o 
 -18   0  18     4488.23     4904.14    239.13 o 
 -16   0  18      162.74      113.64     55.28 o 
 -14   0  18      119.67       84.21     49.96 o 
 -12   0  18     2882.64     2806.40    117.09 o 
 -10   0  18     1745.38     1882.61    103.26 o 
  -8   0  18     1935.21     1961.34    253.35 o 
  -6   0  18     1055.68     1123.93    132.18 o 
  -4   0  18      176.02      133.64     73.46 o 
  -2   0  18      359.55      214.69     80.35 o 
   0   0  18     6560.13     6519.25    251.00 o 
   2   0  18      350.91      243.93     59.54 o 
   4   0  18     1044.13     1191.93     96.39 o 
   6   0  18      691.21      692.31    127.70 o 
 -18   1  18      143.12      240.16     53.87 o 
 -17   1  18       44.39       67.49     42.49 o 
 -16   1  18     2091.06     2213.14    102.58 o 
 -15   1  18       81.65      140.86     44.41 o 
 -14   1  18     1139.11     1220.79    104.30 o 
 -13   1  18       94.38       59.19     35.26 o 
 -12   1  18      768.82      776.21     65.74 o 
 -11   1  18       98.63       47.20     36.94 o 
 -10   1  18     1421.77     1398.88     80.43 o 
  -9   1  18      105.94       92.56     39.20 o 
  -8   1  18     2473.24     2393.35     93.74 o 
  -7   1  18       55.20       97.16     36.93 o 
  -6   1  18      231.34      301.53     45.19 o 
  -5   1  18       66.43       52.76     34.02 o 
  -4   1  18     5808.80     5864.69    131.75 o 
  -3   1  18      261.63      274.57    135.10 o 
  -2   1  18      385.51      281.68     97.68 o 
  -1   1  18       86.47       64.06     38.87 o 
   0   1  18      118.60       94.92     40.68 o 
   1   1  18       85.39      135.91     40.91 o 
   2   1  18      332.42      372.93     66.96 o 
   3   1  18      209.86      254.20     59.42 o 
   4   1  18     3302.48     3443.07     96.36 o 
   5   1  18      139.34      108.59     49.38 o 
   6   1  18      152.12       88.55     49.70 o 
   7   1  18      128.17      177.23     76.56 o 
 -17   2  18      284.35      333.53     70.09 o 
 -16   2  18       26.96      -31.03     51.82 o 
 -15   2  18      161.87      152.43     60.35 o 
 -14   2  18       91.40       70.98     54.40 o 
 -13   2  18      166.25      123.88     54.83 o 
 -12   2  18     1544.14     1633.31    108.20 o 
 -11   2  18      337.77      428.99     73.18 o 
 -10   2  18      872.43      805.79     95.89 o 
  -9   2  18       77.78       55.29     46.88 o 
  -8   2  18     1068.86     1097.96     72.53 o 
  -7   2  18      301.94      307.70     47.66 o 
  -6   2  18      864.31      899.49     65.66 o 
  -5   2  18       74.22       68.05     37.61 o 
  -4   2  18      379.31      400.06     55.56 o 
  -3   2  18       56.76       50.08     36.51 o 
  -2   2  18      110.92       90.26     38.42 o 
  -1   2  18      290.93      390.83     48.81 o 
   0   2  18     4021.54     3869.25    346.94 o 
   1   2  18      565.63      618.34     61.38 o 
   2   2  18      614.71      541.11     59.66 o 
   3   2  18      153.74      204.41     59.95 o 
   4   2  18      408.36      424.84     69.39 o 
   5   2  18      323.06      389.45     74.45 o 
   6   2  18      366.30      349.14     49.22 o 
 -15   3  18      283.63      398.10    210.43 o 
 -14   3  18      130.56       82.11     54.40 o 
 -13   3  18      125.65       78.00     53.59 o 
 -12   3  18      211.91      173.59     60.41 o 
 -11   3  18      667.52      755.74     91.01 o 
 -10   3  18      613.70      567.59     72.44 o 
  -9   3  18      695.85      721.68    133.37 o 
  -8   3  18      940.67     1079.50    196.86 o 
  -7   3  18      593.90      498.40     68.88 o 
  -6   3  18      397.77      397.40     52.91 o 
  -5   3  18      259.04      207.96     46.63 o 
  -4   3  18     1914.50     1834.21    100.14 o 
  -3   3  18     1379.90     1441.13     85.00 o 
  -2   3  18      250.55      175.87     44.82 o 
  -1   3  18      635.79      741.93     63.93 o 
   0   3  18      239.46      365.74     66.08 o 
   1   3  18      205.65      118.21     53.55 o 
   2   3  18      194.40      171.58     59.28 o 
   3   3  18      714.39      630.86     80.61 o 
   4   3  18     1128.94     1172.23     82.98 o 
 -13   4  18      310.19      285.74     60.16 o 
 -12   4  18      366.58      293.66     76.54 o 
 -11   4  18      650.58      580.56     80.43 o 
 -10   4  18      141.19      184.57     62.28 o 
  -9   4  18       97.94       24.15     51.06 o 
  -8   4  18      156.37      211.36     63.32 o 
  -7   4  18      704.91      728.87    111.38 o 
  -6   4  18      204.03      291.12     66.98 o 
  -5   4  18      367.09      303.46     65.49 o 
  -4   4  18      172.05      123.87     45.32 o 
  -3   4  18      307.77      248.25     51.83 o 
  -2   4  18      173.09      180.72     42.09 o 
  -1   4  18      239.92      240.48     62.64 o 
   0   4  18      709.33      738.49    210.25 o 
   1   4  18      918.00      756.52     88.44 o 
   2   4  18      331.40      205.80    111.58 o 
  -8   5  18       97.56      104.84     61.95 o 
  -7   5  18      619.07      697.78     87.18 o 
  -6   5  18      520.07      461.99     78.82 o 
  -5   5  18      149.98       89.88     62.47 o 
  -4   5  18      607.27      519.47    154.03 o 
  -3   5  18      706.37      748.59     72.18 o 
 -17   0  19       87.04      149.54     60.47 o 
 -15   0  19     1184.77     1175.84    138.12 o 
 -13   0  19     1001.40     1218.63    137.80 o 
 -11   0  19     1090.25     1019.35     82.76 o 
  -9   0  19      880.21      940.30    122.95 o 
  -7   0  19     2027.31     1682.51    159.68 o 
  -5   0  19      818.30      733.73    111.88 o 
  -3   0  19     1678.60     1842.70    162.38 o 
  -1   0  19       32.49        8.46     68.68 o 
   1   0  19      182.69      124.62     54.73 o 
   3   0  19     2319.58     2393.71    121.27 o 
   5   0  19      220.03      230.79     66.46 o 
 -16   1  19       67.41       83.71     46.37 o 
 -15   1  19      100.57      128.10     44.75 o 
 -14   1  19        4.42       -7.60     38.90 o 
 -13   1  19      135.55       99.45     75.39 o 
 -12   1  19      260.96      254.74     66.33 o 
 -11   1  19     2408.17     2310.10     92.89 o 
 -10   1  19       86.62      120.60     42.86 o 
  -9   1  19      113.11      109.43     40.11 o 
  -8   1  19       53.63       22.58     35.44 o 
  -7   1  19     3819.57     3780.29    155.79 o 
  -6   1  19      277.52      124.23     51.45 o 
  -5   1  19      740.08      478.23     67.93 o 
  -4   1  19      234.61      252.62     60.07 o 
  -3   1  19      357.67      341.51     64.67 o 
  -2   1  19       23.82      -41.29     42.41 o 
  -1   1  19     2611.44     2750.32    168.71 o 
   0   1  19      199.82      130.17     52.98 o 
   1   1  19     3739.33     3814.30    115.47 o 
   2   1  19      118.48       96.30     46.92 o 
   3   1  19       52.64       89.45     46.07 o 
   4   1  19       52.99      -49.03     64.49 o 
   5   1  19       41.34       41.28     49.59 o 
 -16   2  19      218.19      176.31     65.57 o 
 -15   2  19     1106.18     1091.11     99.69 o 
 -14   2  19      341.16      376.53     70.54 o 
 -13   2  19      758.20      881.70     89.73 o 
 -12   2  19       61.83       50.82     60.36 o 
 -11   2  19      769.76      816.30     81.56 o 
 -10   2  19      210.12      208.46     46.81 o 
  -9   2  19      751.12      829.14     69.76 o 
  -8   2  19      935.79      980.02     71.74 o 
  -7   2  19     1106.44     1125.36     75.51 o 
  -6   2  19       99.93      108.00     42.82 o 
  -5   2  19      614.02      661.40    100.25 o 
  -4   2  19      175.12      154.68     43.68 o 
  -3   2  19      699.48      675.68     92.57 o 
  -2   2  19      206.13      137.87     56.17 o 
  -1   2  19       54.59       56.89     64.91 o 
   0   2  19      500.20      462.75     70.01 o 
   1   2  19      314.61      235.22     59.07 o 
   2   2  19      181.77      137.18    112.44 o 
   3   2  19     1239.40     1348.25    106.98 o 
   4   2  19      199.20       98.68    106.28 o 
 -14   3  19       16.82      109.87     62.19 o 
 -13   3  19      412.36      344.16     77.76 o 
 -12   3  19      972.65      925.95    126.35 o 
 -11   3  19     1007.84     1167.39     97.83 o 
 -10   3  19      571.90      653.82     80.97 o 
  -9   3  19        7.92      -41.61     46.59 o 
  -8   3  19       54.92       25.46     48.92 o 
  -7   3  19     1474.51     1435.08     86.62 o 
  -6   3  19      733.25      631.81     63.39 o 
  -5   3  19      363.04      400.98     54.09 o 
  -4   3  19      621.33      565.01     61.59 o 
  -3   3  19        5.80       -0.11     62.75 o 
  -2   3  19       66.77       30.93     40.96 o 
  -1   3  19     1024.01      933.80     91.83 o 
   0   3  19      695.06      746.90     99.71 o 
   1   3  19      948.48     1047.85    142.39 o 
   2   3  19      288.23      515.13    113.20 o 
 -11   4  19      397.57      247.03    106.54 o 
 -10   4  19      259.71      323.88    103.37 o 
  -9   4  19      452.11      489.02     84.91 o 
  -8   4  19     1140.68     1241.07    147.58 o 
  -7   4  19      261.71      263.23    101.59 o 
  -6   4  19      187.56      227.83     61.75 o 
  -5   4  19      311.33      334.89     60.19 o 
  -4   4  19      183.64      122.69     47.66 o 
  -3   4  19      126.41       71.79     47.73 o 
  -2   4  19      220.97      226.95     65.25 o 
  -1   4  19      375.36      350.58     98.28 o 
 -14   0  20      128.53      139.25     57.45 o 
 -12   0  20      178.71      313.41     94.98 o 
 -10   0  20      141.29      291.41     89.48 o 
  -8   0  20      638.79      686.32    112.00 o 
  -6   0  20      164.43      215.11     83.42 o 
  -4   0  20      145.64       95.60     79.32 o 
  -2   0  20       47.07        4.14     63.42 o 
   0   0  20      307.74      301.02     64.40 o 
   2   0  20       39.81       12.34     55.02 o 
 -15   1  20       13.19       -0.07     44.36 o 
 -14   1  20      112.89       76.61     46.79 o 
 -13   1  20        7.71      -23.79     37.69 o 
 -12   1  20     1118.45     1052.38    109.90 o 
 -11   1  20        8.98        6.83     38.41 o 
 -10   1  20      320.68      362.03     82.51 o 
  -9   1  20        9.64       65.21     51.32 o 
  -8   1  20       51.65      -40.02     47.63 o 
  -7   1  20       79.70      -39.91     51.48 o 
  -6   1  20       10.44      -50.19     46.29 o 
  -5   1  20       63.86       22.13     50.45 o 
  -4   1  20       71.40       29.36     50.63 o 
  -3   1  20       24.85      112.62     86.29 o 
  -2   1  20       20.46      -33.11     79.25 o 
  -1   1  20       53.37       32.22     54.39 o 
   0   1  20       46.78       83.04     55.59 o 
   1   1  20       14.23      102.23     44.57 o 
   2   1  20      188.96      172.72     44.16 o 
   3   1  20       77.18       99.58     41.67 o 
 -14   2  20       15.18       38.34     54.76 o 
 -13   2  20       43.52       70.06     45.85 o 
 -12   2  20       59.22       41.21     55.54 o 
 -11   2  20      269.96      272.73     80.52 o 
 -10   2  20       21.24       -7.44     38.64 o 
  -9   2  20       15.50       29.06     39.85 o 
  -8   2  20      699.29      741.92     65.07 o 
  -7   2  20       47.08       37.52     40.73 o 
  -6   2  20      187.37      103.10     54.63 o 
  -5   2  20      111.60      118.32     45.55 o 
  -4   2  20      162.68      125.71     57.60 o 
  -3   2  20       57.45       17.04     51.37 o 
  -2   2  20        6.94      -25.57     81.30 o 
  -1   2  20      254.61      270.11    111.30 o 
   0   2  20      555.97      570.83    136.33 o 
   1   2  20      111.91       30.73     82.60 o 
   2   2  20        1.88      107.81     89.82 o 
 -12   3  20      764.65      659.80     84.97 o 
 -11   3  20       10.43      -33.95     52.29 o 
 -10   3  20      137.80      153.72     60.66 o 
  -9   3  20      116.47      106.94     47.17 o 
  -8   3  20       23.05       49.33     41.50 o 
  -7   3  20      256.35      157.59     70.43 o 
  -6   3  20       65.31       46.54     44.76 o 
  -5   3  20      105.79       38.15     43.27 o 
  -4   3  20      109.09       70.12     43.24 o 
  -3   3  20      173.64      151.55     47.50 o 
  -2   3  20       65.39       19.56     42.76 o 
  -1   3  20      291.55      215.92     63.99 o 
   0   3  20      116.86       28.78     84.65 o 
 -13   0  21       59.40      198.76     93.56 o 
 -11   0  21      220.34      305.24     97.01 o 
  -9   0  21      226.24      161.32     87.54 o 
  -5   0  21      851.75      635.16    116.47 o 
  -3   0  21      150.18       18.88     75.16 o 
  -1   0  21     1790.89     1632.40    174.28 o 
   1   0  21      722.33      738.53     88.52 o 
 -13   1  21      314.94      303.27     55.21 o 
 -12   1  21       78.06      105.51     46.29 o 
 -11   1  21     1720.26     1539.49    192.38 o 
 -10   1  21      188.36      134.96    108.37 o 
  -9   1  21      425.12      407.69     72.82 o 
  -8   1  21       79.25       76.74     64.96 o 
  -7   1  21       55.98       72.68     57.92 o 
  -6   1  21       58.32       12.03     53.99 o 
  -5   1  21      721.45      681.44     84.12 o 
  -4   1  21       63.37      114.05     58.70 o 
  -3   1  21      368.91      229.48     62.71 o 
  -2   1  21       17.64      -36.14     54.18 o 
  -1   1  21       80.40       27.67     53.67 o 
   0   1  21      203.01      223.55     60.81 o 
 -12   2  21       50.53       11.79     43.34 o 
 -11   2  21      361.59      379.70     58.08 o 
 -10   2  21       46.55       54.48     44.16 o 
  -9   2  21       87.44       12.81     42.49 o 
  -8   2  21      211.87      229.84     51.82 o 
  -7   2  21     1678.66     1878.32    127.94 o 
  -6   2  21      533.52      469.85    162.61 o 
  -5   2  21      517.84      496.25    100.39 o 
  -4   2  21       67.28      -17.77     50.11 o 
  -3   2  21       94.60      176.20     62.96 o 
  -2   2  21      113.01      100.16     58.02 o 
  -1   2  21     1314.92     1361.56    166.96 o 
  -7   3  21      245.24      167.33     52.51 o 
  -6   3  21      134.85       96.47     46.90 o 
 -10   0  22      711.01      544.72    120.76 o 
  -8   0  22      182.39      133.71     84.11 o 
  -6   0  22       21.27      149.26     85.56 o 
  -4   0  22     2165.15     2207.89    198.00 o 
 -10   1  22      152.40       22.77     58.14 o 
  -9   1  22        1.16        3.28    102.75 o 
  -8   1  22     1881.77     1812.55    126.30 o 
  -7   1  22       29.29      -11.98     55.76 o 
  -6   1  22       40.80      -13.22     57.07 o 
  -5   1  22        2.94      -20.09     52.72 o 
  -4   1  22      142.97      174.21    100.13 o 
                                                 
